# Supplementary material for: Comprehensive characterization of mitochondrial bioenergetics at different larval stages reveals novel insights about the developmental metabolism of Caenorhabditis elegans
Source: PLoS One. 2024 Nov 26;19(11):e0306849. doi: 10.1371/journal.pone.0306849 (PMC11593755; doi:10.1371/journal.pone.0306849)
Supplement: S1 File — (XLSX) [file pone.0306849.s001.xlsx]

## Sheet: README
This file contains all raw data used to calculated oxygen consumption rate and related parameters in the paper "Comprehensive characterization of mitochondrial bioenergetics at different larval stages reveals novel insights about the developmental metabolism of Caenorhabditis elegans" by Mello et al.
The data dictionary tab includes information about the column headings in the other two tabs
The "FCCP" tab contains all of the data from plates in which FCCP injections were made
The "DCCD" tab contains all of the data from plates in which DCCD injections were made
As explained in the manuscript, in these experiments, either FCCP or DCCD was injected in each plate--never both

## Sheet: Data dictionary
Column	Description	Example	Notes
Unique ID	Identifiers used to track specific data from each run		This is unlikely to be useful to other researchers except to avoid copy-and-paste errors
Experiment ID	Tracks which researcher and run the data comes from	"LP008" is the 8th Seahorse experiment by Luiza Perez
Date	The date on which each experiment was run
Stage	The larval stage at which the Searhorse analysis was run
Hour	The number of hours post-hypochlorite treatment (for egg isolation) at which the Seahorse analysis was run
Worms/well	How many worms were loaded per well for that run
Drug Port 1	Which drug that was loaded into Drug Port 1 and first injected
Drug Port 1 concentration	The concentration of drug injected from Port 1
Drug Port 2	Which drug was loaded into Drug Port 2 and injected second		The same concentration of sodium azide was used in all of these runs
Basal read 1	First calculated oxygen consumption rate
Basal read 2	Second calculated oxygen consumption rate
Basal read 3	Third calculated oxygen consumption rate
Basal read 4	Fourth calculated oxygen consumption rate
Basal read 5	Fifth calculated oxygen consumption rate
Basal read 6	Sixth calculated oxygen consumption rate
Basal read 7	Seventh calculated oxygen consumption rate
Basal read 8	Eighth calculated oxygen consumption rate
FCCP read 1	First calculated oxygen consumption rate after FCCP injection
FCCP read 2	Second calculated oxygen consumption rate after FCCP injection
FCCP read 3	Third calculated oxygen consumption rate after FCCP injection
FCCP read 4	Fourth calculated oxygen consumption rate after FCCP injection
FCCP read 5	Fifth calculated oxygen consumption rate after FCCP injection
FCCP read 6	Sixth calculated oxygen consumption rate after FCCP injection
FCCP read 7	Seventh calculated oxygen consumption rate after FCCP injection
FCCP read 8	Eighth calculated oxygen consumption rate after FCCP injection
FCCP read 9	Ninth calculated oxygen consumption rate after FCCP injection
FCCP read 10	Tenth calculated oxygen consumption rate after FCCP injection
FCCP read 11	Eleventh calculated oxygen consumption rate after FCCP injection
FCCP read 12	Twelfth calculated oxygen consumption rate after FCCP injection
FCCP read 13	Thirteenth calculated oxygen consumption rate after FCCP injection
FCCP read 14	Fourteenth calculated oxygen consumption rate after FCCP injection
DCCD read 1	First calculated oxygen consumption rate after DCCD injection
DCCD read 2	Second calculated oxygen consumption rate after DCCD injection
DCCD read 3	Third calculated oxygen consumption rate after DCCD injection
DCCD read 4	Fourth calculated oxygen consumption rate after DCCD injection
DCCD read 5	Fifth calculated oxygen consumption rate after DCCD injection
DCCD read 6	Sixth calculated oxygen consumption rate after DCCD injection
DCCD read 7	Seventh calculated oxygen consumption rate after DCCD injection
DCCD read 8	Eighth calculated oxygen consumption rate after DCCD injection
DCCD read 9	Ninth calculated oxygen consumption rate after DCCD injection
DCCD read 10	Tenth calculated oxygen consumption rate after DCCD injection
DCCD read 11	Eleventh calculated oxygen consumption rate after DCCD injection
DCCD read 12	Twelfth calculated oxygen consumption rate after DCCD injection
DCCD read 13	Thirteenth calculated oxygen consumption rate after DCCD injection
DCCD read 14	Fourteenth calculated oxygen consumption rate after DCCD injection
NaAz read 1	First calculated oxygen consumption rate after sodium azide injection
NaAz read 2	Second calculated oxygen consumption rate after sodium azide injection
NaAz read 3	Third calculated oxygen consumption rate after sodium azide injection
NaAz read 4	Fourth calculated oxygen consumption rate after sodium azide injection
Basal average	Average of all pre-injection measurements except the first and the last
FCCP average	Average of three highest post-FCCP reads
Azide average	Average of 3 last measurements after sodium azide injection
Spare	FCCP average minus basal average
%Basal Spare	Spare divided by Basal average and multiplied by 100
Basal/worm	Basal average divided by number of worms
Spare/worm	Spare divided by number of worms
Protein (ug/worm)	Measured amount of total protein content per worm in this experimental replicate
Basal/protein	Basal average divided by protein
spare/protein	Spare divided by protein
nucDNA (copies/worm)	Measured number of copies of nuclear genomes per worm in this experimental replicate
Basal/nucDNA	Basal average divided by nucDNA
spare/nucDNA	Spare divided by nucDNA
mtDNA (copies/worm)	Measured number of copies of mitochondrial genomes per worm in this experimental replicate
Basal/mtDNA	Basal average divided by mtDNA
spare/mtDNA	Spare divided by mtDNA
ratio Mito/Nuc (copies/worm)	nucDNA divided by mtDNA
Basal/ratio	Basal average divided by ratio Mito/Nuc
spare/ratio	Spare divided by ratio Mito/Nuc
Volume/worm	Measured volume per worm in this experimental replicate
Basal/volume	Basal average divided by volume
spare/volume	Spare divided by volume
Maximal(FCCP)	3 highest rate measurements after FCCP injection minus NaAz average		If NaAz values are negative (suggesting oxygen production rather than concumption), as noted in the protocol, this subtraction step may be omitted.
Maximal/worm	Maximal divided by number of worms
Maximal/protein	Maximal divided by protein
Maximal/volume	Maximal divided by volume
Maximal/nucDNA	Maximal divided by nucDNA
Maximal/mtDNA	Maximal divided by mtDNA
Maximal/ratio	Maximal divided by ratio Mito/Nuc
%Basal Maximal	Maximal divided by Basal average and multiplied by 100
Non mito	Average rate of 3 last measurements after sodium azide injection
Non mito/worm	Non mito divided by number of worms
%Basal non mito	Non mito divided by Basal average and multiplied by 100
DCCD average	Average of two lowest post-DCCD reads
NaAz average	Average of 3 last measurements after sodium azide injection
Basal Mito	Basal average minus NaAz average		If NaAz values are negative (suggesting oxygen production rather than concumption), as noted in the protocol, this subtraction step may be omitted.
ATP-linked	Basal average minus DCCD average
Proton leak	Average of 2 lowest rate measurements after DCCD injection minus Non mito
%Basal Mito	Basal Mito divided by Basal average and multiplied by 100
%Basal ATP-linked	ATP-linked divided by Basal average and multiplied by 100
%Basal non-mito	Non mito divided by Basal average and multiplied by 100
%Basal Proton leak	Proton leak divided by Basal average and multiplied by 100
Basal/worm	Basal average divided by number of worms
Basal Mito/worm	Basal mito divided by number of worms
ATP-linked/worm	ATP-linked divided by number of worms
Non-mito/worm	Non-mito divided by number of worms
Proton leak/worm	Proton leak divided by number of worms
Protein (ug/worm)	Measured amount of total protein content per worm in this experimental replicate
Basal/protein	Basal average divided by protein
Basal Mito/protein	Basal mito average divided by protein
ATP-linked/protein	ATP-linked divided by protein
Non-mito/protein	Non-mito divided by protein
Proton leak/protein	Proton leak divided by protein
Volume/worm	Measured volume per worm in this experimental replicate
Basal/volume	Basal average divided by volume
Basal Mito/volume	Basal mito divided by volume
ATP-linked/volume	ATP-linked divided by volume
Non-mito/volume	Non-mito divided by volume
Proton leak/volume	Proton leak divided by volume
nucDNA (copies/worm)	Measured number of copies of nuclear genomes per worm in this experimental replicate
Basal/nucDNA	Basal average divided by nucDNA
Basal Mito/nucDNA	Basal mito divided by nucDNA
ATP-linked/nucDNA	ATP-linked divided by nucDNA
Non-mito/nucDNA	Non-mito divided by nucDNA
Proton leak/nucDNA	Proton leak divided by nucDNA
mtDNA (copies/worm)	Measured number of copies of mitochondrial genomes per worm in this experimental replicate
Basal/mtDNA	Basal average divided by mtDNA
Basal Mito/mtDNA	Basal mito divided by mtDNA
ATP-linked/mtDNA	ATP-linked divided by mtDNA
Non-mito/mtDNA	Non-mito divided by mtDNA
Proton leak/mtDNA	Proton leak divided by mtDNA
ratio Mito/Nuc (copies/worm)	nucDNA divided by mtDNA
Basal/ratio	Basal average divided by ratio Mito/Nuc
Basal Mito/ratio	Basal mito divided by ratio Mito/Nuc
ATP-linked/ratio	ATP-linked divided by ratio Mito/Nuc
Non-mito/ratio	Non-mito divided by ratio Mito/Nuc
Proton leak/ratio	Proton leak divided by ratio Mito/Nuc

## Sheet: FCCP
Unique ID for run (original order)	Experiment ID	Date	Stage	Hour	worms/well	Drug Port 1	Drug Port 1 concentration	Drug Port 2	Basal read 1	Basal read 2	Basal read 3	Basal read 4	Basal read 5	Basal read 6	Basal read 7	Basal read 8	FCCP read 1	FCCP read 2	FCCP read 3	FCCP read 4	FCCP read 5	FCCP read 6	FCCP read 7	FCCP read 8	FCCP read 9	FCCP read 10	FCCP read 11	FCCP read 12	FCCP read 13	FCCP read 14	NaAz read 1	NaAz read 2	NaAz read 3	NaAz read 4	Basal average	FCCP average	Azide average	Spare	%Basal Spare	Basal/worm	Spare/worm	Protein (ug/worm)	Basal/protein	spare/protein	nucDNA (copies/worm)	Basal/nucDNA	spare/nucDNA	mtDNA (copies/worm)	Basal/mtDNA
23	LP008	2019-01-29	L1	21	1000	FCCP	12.5		434.05	291.696	241.793	252.942	300.574	281.085	252.25	256.542	230.147	674.592	822.607	872.927	879.665	932.07	950.555	1029.76											288.866	970.8		681.9	236.07	0.288866	0.68	0.005	57.7733	136.386	766	0.377275	0.890636	29740	9.71301
24	LP008	2019-01-29	L1	21	1000	FCCP	12.5		356.925	255.38	225.684	224.284	232.924	224.375	249.739	263.08	125.424	511.36	723.289	766.635	720.76	703.232	673.584	718.437											254.049	736.9		482.8	190.06	0.254049	0.48	0.005	50.8098	96.5691	766	0.331802	0.630623	29740	8.54229
25	LP008	2019-01-29	L1	21	1000	FCCP	12.5		355.329	262.063	247.955	243.568	234.167	228.904	251.646	259.357	160.188	420.564	528.276	647.169	651.148	652.084	613.301	651.715											260.374	651.6		391.3	150.275	0.260374	0.39	0.005	52.0747	78.2551	766	0.340062	0.511027	29740	8.75495
26	LP008	2019-01-29	L1	21	1000	FCCP	12.5		317.404	258.673	286.944	251.196	212.447	233.635	248.376	215.431	178.432	328.42	393.112	462.387	565.964	555.276	534.853	521.476											253.013	552		299	118.182	0.253013	0.3	0.005	50.6027	59.8035	766	0.330449	0.390533	29740	8.50747
27	LP008	2019-01-29	L1	21	1000	FCCP	25		264.408	266.096	259.596	284.359	301.903	259.3	276.955	262.833	164.017	257.095	352.564	403.899	409.113	430.293	446.256	440.363											271.931	439		167	61.427	0.271931	0.17	0.005	54.3862	33.4079	766	0.355157	0.218162	29740	9.14358
28	LP008	2019-01-29	L1	21	1000	FCCP	25		380.017	265.086	257.838	275.865	257.138	232.025	237.064	257.71	263.991	397.331	575.08	613.629	572.27	571.89	491.331	490.564											270.343	587		316.6	117.129	0.270343	0.32	0.005	54.0686	63.3299	766	0.353083	0.413562	29740	9.09018
29	LP008	2019-01-29	L1	21	1000	FCCP	25		281.202	272.208	238.32	236.373	239.533	248.176	237.828	231.813	165.344	392.013	409.443	427.69	488.485	453.307	435.37	406.78											248.182	459.1		210.9	84.9669	0.248182	0.21	0.005	49.6363	42.1744	766	0.324139	0.275411	29740	8.34501
30	LP008	2019-01-29	L1	21	1000	FCCP	25		306.412	279.687	268.452	247.945	241.215	230.266	214.933	219.333	148.378	308.831	480.084	539.111	537.708	522.175	513.042	486.295											251.03	533		282	112.324	0.25103	0.28	0.005	50.2061	56.3936	766	0.327859	0.368265	29740	8.44079
31	LP008	2019-01-29	L1	21	1000	FCCP	50		238.386	225.7	222.062	224.427	219.679	224.176	183.282	234.057	140.512	318.688	328.982	383.85	345.17	326.162	301.995	294.266											221.471	352.7		131.2	59.2387	0.221471	0.13	0.005	44.2942	26.2393	766	0.289253	0.17135	29740	7.44687
32	LP008	2019-01-29	L1	21	1000	FCCP	50		303.087	290.271	246.258	246.082	221.688	245.534	255.829	238.335	163.882	262.274	346.134	348.836	370.081	353.215	341.764	316.308											255.886	357.4		101.5	39.6629	0.255886	0.1	0.005	51.1771	20.2983	766	0.334201	0.132554	29740	8.60405
33	LP008	2019-01-29	L1	21	1000	FCCP	50		247.639	248.982	270.831	259.981	276.586	287.305	320.677	279.984	199.106	242.666	227.28	232.942	200.327	185.312	176.967	166.574											273.998					0.273998		0.005	54.7996		766	0.357857		29740	9.21307
34	LP008	2019-01-29	L1	21	1000	FCCP	50		289.159	208.948	214.067	201.178	250.354	241.325	257.814	284.795	194.645	250.075	252.675	294.924	269.4	254.591	252.802	241.189											243.455					0.243455		0.005	48.691		766	0.317966		29740	8.18608
35	LP008	2019-01-29	L1	21	1000	FCCP	75		431.222	279.125	258.031	287.992	276.609	275.17	300.735	297.418	144.704	377.655	663.681	651.914	633.091	685.795	666.632	662.331											300.788	672		371.2	123.425	0.300788	0.37	0.005	60.1576	74.2496	766	0.392845	0.48487	29740	10.1139
36	LP008	2019-01-29	L1	21	1000	FCCP	75		307.323	242.564	235.826	231.146	258.975	296.333	229.083	261.753	126.541	242.063	539.306	535.948	522.672	580.468	562.379	548.65											257.875	563.8		306	118.645	0.257875	0.31	0.005	51.5751	61.1914	766	0.336799	0.399597	29740	8.67095
37	LP008	2019-01-29	L1	21	1000	FCCP	75		415.236	272.817	202.534	263.229	280.322	287.28	260.172	274.41	164.191	286.507	516.019	508.281	553.965	579.991	565.716	518.22											282	566.6		284.6	100.907	0.282	0.28	0.005	56.4	56.9115	766	0.368307	0.371648	29740	9.48213
38	LP008	2019-01-29	L1	21	1000	FCCP	75		338.472	267.206	231.247	225.091	247.243	270.429	228.034	266.567	148.677	210.086	218.78	224.879	202.185	170.728	156.726	141.117											259.286					0.259286		0.005	51.8572		766	0.338642		29740	8.71839
39	LP008	2019-01-29	L1	21	1000	FCCP	90		513.967	554.3	505.372	530.581	498.969	581.495	648.925	668.819	561.503	1155.53	1296.69	1235.37	1170.51	1004.27	871.57	792.27											562.803	1234.2		671.4	119.293	0.562803	0.67	0.005	112.561	134.277	766	0.735052	0.876864	29740	18.924
40	LP008	2019-01-29	L1	21	1000	FCCP	90		345.337	293.09	273.363	227.72	299.478	231.922	207.852	254.558	231.301	645.321	738.636	653.862	581.217	525.328	482.495	419.022											266.665	679.3		412.6	154.729	0.266665	0.41	0.005	53.333	82.5216	766	0.348279	0.538889	29740	8.9665
41	LP008	2019-01-29	L1	21	1000	FCCP	90		227.122	229.712	278.857	285.202	259.446	269.923	282.612	296.314	167.685	496.305	520.64	497.805	464.95	431.646	408.521	378.502											266.149	504.9		238.8	89.7124	0.266149	0.24	0.005	53.2297	47.7536	766	0.347605	0.311844	29740	8.94914
42	LP008	2019-01-29	L1	21	1000	FCCP	90		318.794	221.34	244.333	263.032	261.963	272.225	276.645	257.967	160.443	474.413	495.302	470.329	503.95	508.181	443.356	413.248											264.537	502.5		237.9	89.9457	0.264537	0.24	0.005	52.9075	47.588	766	0.3455	0.310763	29740	8.89497
45	LP009	2019-02-05	L1	21	1000	FCCP	12.5		105.852	119.185	116.1	147.54	141.691	149.468	147.163	160.762	95.0975	560.667	601.831	588.758	660.208	795.317	824.729	855.937											135.97	825.3		689.4	506.992	0.13597	0.69	0.005	27.194	137.872	981	0.138592	0.702651	53461	2.54337
46	LP009	2019-02-05	L1	21	1000	FCCP	12.5		127.961	126.743	119.149	129.785	138.882	149.833	159.308	173.25	133.422	724.751	712.569	686.628	770.974	885.171	933.367	933.675											140.614	917.4		776.8	552.428	0.140614	0.78	0.007	20.0877	110.97	981	0.143326	0.79177	53461	2.63023
47	LP009	2019-02-05	L1	21	1000	FCCP	12.5		118.895	113.68	121.796	133.937	132.973	143.893	147.923	151.874	88.5744	519.79	516.921	496.936	564.683	677.919	706.808	718.527											133.121	701.1		568	426.651	0.133121	0.57	0.007	19.0173	81.1376	981	0.135689	0.578916	53461	2.49008
48	LP009	2019-02-05	L1	21	1000	FCCP	12.5		132.966	121.943	120.071	128.686	144.823	174.832	152.519	162.341	87.6277	420.013	443.081	435.772	532.906	584.973	575.7	572.977											142.273	577.9		435.6	306.18	0.142273	0.44	0.007	20.3247	62.2301	981	0.145016	0.444011	53461	2.66126
49	LP009	2019-02-05	L1	21	1000	FCCP	25		141.819	129.189	140.771	149.996	159.281	138.747	165.824	157.962	155.401	334.041	443.751	452.047	486.189	494.612	503.449	524.593											147.949	507.6		359.6	243.059	0.147949	0.36	0.007	21.1355	51.3718	981	0.150802	0.366537	53461	2.76743
50	LP009	2019-02-05	L1	21	1000	FCCP	25		147.256	121.334	124.275	122.146	124.227	131.213	137.684	150.847	128.73	206.627	313.579	347.522	417.552	373.57	331.565	308.577											132.373	379.5		247.2	186.727	0.132373	0.25	0.007	18.9104	35.3108	981	0.134925	0.251942	53461	2.47608
51	LP009	2019-02-05	L1	21	1000	FCCP	25		110.914	128.963	128.621	145.2	126.951	152.262	162.177	162.808	96.6035	359.442	402.562	431.157	542.309	556.523	505.379	459.392											139.737	534.7		395	282.674	0.139737	0.39	0.007	19.9624	56.4286	981	0.142432	0.402617	53461	2.61383
52	LP009	2019-02-05	L1	21	1000	FCCP	25		106.301	119.894	118.293	111.735	113.483	118.484	134.005	146.876	87.383	170.364	256.184	322.199	334.1	324.67	287.773	276.001											121.134	327		205.9	169.941	0.121134	0.21	0.007	17.3048	29.408	981	0.12347	0.209826	53461	2.26585
53	LP009	2019-02-05	L1	21	1000	FCCP	50		108.436	124.946	137.937	140.034	161.88	146.667	156.555	162.384	125.888	369.667	457.916	474.134	534.502	486.283	522.899	501.698											142.355	519.7		377.3	265.074	0.142355	0.38	0.007	20.3364	53.9064	981	0.1451	0.384622	53461	2.6628
54	LP009	2019-02-05	L1	21	1000	FCCP	50		119.231	140.507	141.565	132.942	157.442	151.642	155.831	160.991	89.1969	320.608	430.93	449.433	444.399	440.495	399.366	412.97											145.019	444.8		299.8	206.702	0.145019	0.3	0.007	20.717	42.8224	981	0.147816	0.305537	53461	2.71263
55	LP009	2019-02-05	L1	21	1000	FCCP	50		138.656	131.223	143.925	138.256	152.79	146.553	144.599	169.911	165.507	335.322	419.175	471.807	460.685	437.919	440.343	480.98											145.739	471.2		325.4	223.288	0.145739	0.33	0.007	20.8199	46.4883	981	0.14855	0.331694	53461	2.7261
56	LP009	2019-02-05	L1	21	1000	FCCP	50		133.973	145.269	128.387	161.774	139.606	182.985	160.019	187.604	125.528	321.141	398.148	474.033	492.748	443.003	466.876	411.479											154.952	477.9		322.9	208.409	0.154952	0.32	0.007	22.136	46.1333	981	0.15794	0.329161	53461	2.89843
57	LP009	2019-02-05	L1	21	1000	FCCP	75		96.1784	115.967	122.804	140.303	146.209	135.128	140.382	139.849	70.378	281.125	462.646	467.705	493.845	482.492	456.646	411.204											129.603	481.3		351.7	271.403	0.129603	0.35	0.007	18.5147	50.2493	981	0.132102	0.358528	53461	2.42426
58	LP009	2019-02-05	L1	21	1000	FCCP	75		111.661	109.099	130.074	125.066	133.4	152.61	157.499	142.505	117.373	224.651	412.539	411.606	455.658	429.489	407.434	379.721											132.739	432.6		299.8	225.874	0.132739	0.3	0.007	18.9627	42.8319	981	0.135299	0.305605	53461	2.48293
59	LP009	2019-02-05	L1	21	1000	FCCP	75		132.939	146.401	158.883	154.035	180.181	163.29	144.053	160.997	78.5156	157.312	281.954	363.417	366.444	414.743	383.181	362.369											155.097	388.1		233	150.245	0.155097	0.23	0.007	22.1568	33.2894	981	0.158088	0.237519	53461	2.90115
60	LP009	2019-02-05	L1	21	1000	FCCP	75		118.73	133.654	122.307	147.786	139.569	175.464	171.706	172.055	102.737	177.349	316.2	347.117	387.163	347.357	331.235	335.657											147.659	360.5		212.9	144.175	0.147659	0.21	0.007	21.0941	30.4124	981	0.150506	0.216992	53461	2.76201
61	LP009	2019-02-05	L1	21	1000	FCCP	90		120.584	109.065	119.364	136.91	145.689	136.836	167.852	176.943	194.201	308.645	362.191	398.568	337.743	329.295	310.003	306.038											139.155	366.2		227	163.136	0.139155	0.23	0.007	19.8793	32.4303	981	0.141839	0.23139	53461	2.60295
62	LP009	2019-02-05	L1	21	1000	FCCP	90		127.661	112.935	160.906	171.061	151.435	153.177	172.504	140.599	93.7161	232.237	355.984	336.871	356.538	343.688	316.778	313.871											148.785	352.1		203.3	136.63	0.148785	0.2	0.007	21.255	29.0408	981	0.151654	0.207206	53461	2.78307
63	LP009	2019-02-05	L1	21	1000	FCCP	90		110.497	140.153	173.101	157.147	154.375	185.104	160.98	172.49	124.759	314.297	369.934	391.88	390.175	384.697	357.534	356.206											156.731	388.9		232.2	148.144	0.156731	0.23	0.007	22.3901	33.1695	981	0.159753	0.236664	53461	2.93171
64	LP009	2019-02-05	L1	21	1000	FCCP	90		149.032	170.132	177.435	180.592	180.367	180.812	172.518	165.968	107.678	238.067	306.231	315.288	323.321	316.892	305.21	309.906											172.107	318.5		146.4	85.0595	0.172107	0.15	0.007	24.5867	20.9133	981	0.175426	0.149216	53461	3.21932
395	DM/IR009	2019-11-26	L1	21	945	FCCP	75	NaAz	304.517	257.817	272.534	229.969	290.25	216.924	237.236	242.41	119.355	352.953	467.787	578.819	637.601	634.861	660.636	696.374	705.573	671.765	641.489	592.125			157.071	153.099	137.118	119.663	256.457	691.2	136.627	434.8	169.533	0.271383	0.46	0.006	45.7959	77.6393	963	0.281896	0.477908	34662	7.8295
397	DM/IR009	2019-11-26	L1	21	945	FCCP	75	NaAz	327.798	207.996	209.389	195.99	221.336	159.464	149.937	198.829	171.514	284.775	290.855	396.326	373.514	371.383	369.966	371.714	347.523	317.219	294.688	283.04			26.6811	54.7931	48.9108	43.8579	208.842	380.5	49.1873	171.7	82.2035	0.220997	0.18	0.006	37.2933	30.6564	963	0.229558	0.188705	34662	6.37585
398	DM/IR009	2019-11-26	L1	21	945	FCCP	75	NaAz	226.231	260.75	240.628	268.182	307.864	261.115	227.826	257.51	163.164	217.27	302.564	387.463	383.577	407.044	397.673	414.426	394.977	384.841	366.773	370.304			59.7581	71.0706	61.0586	49.7107	256.263	406.4	60.6133	150.1	58.5795	0.271178	0.16	0.006	45.7613	26.8068	963	0.281683	0.165009	34662	7.82358
400	DM/IR009	2019-11-26	L1	21	945	FCCP	25	NaAz	327.884	307.959	224.504	230.321	260.066	227.493	226.213	258.845	142.217	362.264	431.174	520.117	561.173	561.433	615.98	615.49	596.956	545.181	546.474	542.969			145.963	149.496	148.825	135.893	257.911	609.5	144.738	351.6	136.312	0.272922	0.37	0.006	46.0555	62.7793	963	0.283494	0.386437	34662	7.87388
401	DM/IR009	2019-11-26	L1	21	945	FCCP	25	NaAz	324.763	300.462	226.09	215.429	259.365	217.267	176.169	228.858	169.966	235.501	257.552	302.551	350.742	399.109	384.459	389.668	395.252	367.769	337.763	315.646			48.2953	68.0426	61.2544	53.6892	243.55	394.7	60.9954	151.1	62.0513	0.257725	0.16	0.006	43.4911	26.9868	963	0.267709	0.166117	34662	7.43546
402	DM/IR009	2019-11-26	L1	21	945	FCCP	25	NaAz	321.687	273.659	295.803	208.379	256.864	251.809	220.436	247.987	133.656	178.273	271.402	389.905	370.828	415.455	374.589	404.644	400.511	378.473	353.667	342.187			64.976	81.9683	76.4374	63.7675	259.578	406.9	74.0577	147.3	56.7428	0.274686	0.16	0.006	46.3532	26.3021	963	0.285327	0.161902	34662	7.92478
404	DM/IR009	2019-11-26	L1	21	945	FCCP	25	NaAz	271.761	323.402	288.888	295.099	350.167	263.048	234.414	308.048	124.558	168.273	271.536	264.85	355.742	333.383	359.62	417.699	396.323	379.052	378.695	387.787			48.016	64.0881	55.8508	48.985	291.853	400.6	56.3079	108.7	37.2617	0.308839	0.12	0.006	52.1167	19.4196	963	0.320803	0.119537	34662	8.91013
405	DM/IR009	2019-11-26	L1	21	945	FCCP	8	NaAz	336.03	301.38	259.208	224.309	290.688	214.984	202.202	237.737	117.992	255.255	411.088	393.421	435.25	453.234	456.651	496.167	471.472	458.233	491.582	485.359			99.4816	114.998	109.419	104.377	258.317	491	109.598	232.7	90.0902	0.273352	0.25	0.006	46.1281	41.5569	963	0.283941	0.255803	34662	7.88629
406	DM/IR009	2019-11-26	L1	21	945	FCCP	8	NaAz	274.633	264.85	260.097	207.66	288.001	211.452	205.723	206.032	132.921	175.517	295.785	352.008	383.596	372.285	402.634	399.708	454.978	432.015	421.906	439.434			146.324	153.12	154.265	118.331	239.806	442.1	141.906	202.3	84.3751	0.253763	0.21	0.006	42.8225	36.1315	963	0.263593	0.222407	34662	7.32115
407	DM/IR009	2019-11-26	L1	21	945	FCCP	8	NaAz	224.186	248.561	211.322	256.856	310.334	225.885	189.882	240.041	142.76	170.755	273.023	352.166	376.721	399.123	406.561	429.769	413.32	419.248	411.846	415.083			120.092	123.07	112.306	105.845	238.383	421.4	113.74	183	76.76	0.252258	0.19	0.006	42.5685	32.6756	963	0.26203	0.201134	34662	7.27772
408	DM/IR009	2019-11-26	L1	21	945	FCCP	8	NaAz	296.105	325.446	227.071	301.247	362.886	315.628	313.476	259.602	183.728	231.382	416.672	436.097	456.628	468.777	489.23	538.833	502.308	494.329	509.301	498.7			164.78	162.151	147.847	133.076	300.182	516.8	147.692	216.6	72.1665	0.317653	0.23	0.006	53.604	38.6842	963	0.329959	0.23812	34662	9.16441
409	DM/IR009	2019-11-26	L1	21	945	FCCP	8	NaAz	246.331	301.604	293.828	245.188	273.033	234.207	217.733	225.318	159.1	189.747	404.07	346.113	392.865	439.561	430.672	480.98	474.293	487.622	514.103	465.732			26.3809	52.5343	48.9956	42.0325	254.655	494.2	47.8541	239.6	94.08	0.269476	0.25	0.006	45.4742	42.7821	963	0.279916	0.263345	34662	7.77449
133	LP015	2019-04-17	L2	34	700	FCCP	75	NaAz	877.286	835.384	753.58	722.882	679.907	713.034	657.566	750.248	725.322	1321.77	1566.13	1478.86	1282.55	963.04	752.335	609.902	537.963	505.283	473.188	432.981	410.657	387.236	175.831	166.364	158.987	151.284	748.736	1455.6	158.879	706.8	94.4055	1.06962	1.01	0.011315	94.5348	89.2461	1763	0.606687	0.572746	58725	18.214
134	LP015	2019-04-17	L2	34	700	FCCP	75	NaAz	449.984	723.466	599.475	678.284	544.597	501.944	637.401	662.337	397.322	788.062	841.045	902.759	806.171	614.132	476.926	412.094	374.842	334.751	317.156	282.993	264.088	260.208	176.629	182.989	180.144	167.441	599.686	850	176.858	250.3	41.7395	0.856694	0.36	0.011315	75.7159	31.6034	1763	0.485915	0.202818	58725	14.5882
135	LP015	2019-04-17	L2	34	700	FCCP	75	NaAz	739.004	958.624	683.752	536.487	600.79	680.359	668.358	661.949	376.496	823.403	1191.45	1070.94	946.225	802.818	628.765	529.78	442.282	415.093	378.185	353.425	335.56	325.432	205.743	191.371	178.731	169.081	691.165	1069.5	179.728	378.4	54.7445	0.987379	0.54	0.011315	87.266	47.7733	1763	0.560039	0.30659	58725	16.8135
136	LP015	2019-04-17	L2	34	700	FCCP	25	NaAz	607.751	688.651	608.078	621.517	627.625	614.618	688.379	584.685	556.626	961.386	1112.89	1118.94	1060.92	1064.77	926.852	863.804	736.054	623.882	576.82	522.114	472.466	432.744	254.611	248.662	235.4	215.58	630.163	1098.9	233.214	468.7	74.3777	0.900233	0.67	0.011	81.8393	60.8702	1763	0.51061	0.37978	58725	15.3295
137	LP015	2019-04-17	L2	34	700	FCCP	25	NaAz	594.791	643.695	601.741	642.682	557.299	712.445	758.964	797.113	355.474	623.668	732.731	844.123	900.64	956.284	920.785	787.772	700.638	696.479	671.213	598.736	553.221	541.273	222.702	222.093	210.322	198.02	663.591	925.9	210.145	262.3	39.5291	0.947987	0.37	0.011	86.1807	34.0665	1763	0.537696	0.212546	58725	16.1427
138	LP015	2019-04-17	L2	34	700	FCCP	25	NaAz	586.692	687.861	693.942	614.222	677.614	620.825	575.618	697.765	567.665	1008.25	1039.3	1140.56	1264.37	1373.17	1141.03	881.809	760.617	611.718	500.783	439.156	415.833	423.371	184.916	177.893	165.2	155.945	644.317	1259.5	166.346	615.2	95.4819	0.920453	0.88	0.011	83.6776	79.897	1763	0.522079	0.498491	58725	15.6739
139	LP015	2019-04-17	L2	34	700	FCCP	8	NaAz	732.637	793.479	618.184	735.751	688.803	684.824	672.03	688.604	557.083	870.144	1134.18	1357.71	1348.32	1289.96	1340.4	1228.29	1262.24	1204.49	990.389	904.713	749.299	622.565	247.765	237.116	223.085	212.423	701.789	1348.8	224.208	647	92.196	1.00256	0.92	0.006354	157.771	145.459	1763	0.568647	0.52427	58725	17.0719
140	LP015	2019-04-17	L2	34	700	FCCP	8	NaAz	585.46	696.335	775.086	662.909	667.477	559.488	744.946	614.905	349.013	920.001	1325.08	1331.74	1280.45	1326.78	1234.16	1317.84	1189.31	1162.37	928.874	804.994	764.804	756.864	260.497	259.294	238.258	215.305	663.326	1327.9	237.619	664.5	100.183	0.947608	0.95	0.011315	83.751	83.9046	1763	0.537481	0.538467	58725	16.1363
141	LP015	2019-04-17	L2	34	700	FCCP	8	NaAz	594.806	702.368	684.786	544.692	655.164	585.725	571.704	567.817	516.526	909.497	996.182	1225.74	1158.96	1148.95	1109.03	1168.99	1031.78	1004.56	834.511	792.416	687.598	732.523	257.583	261.634	240.355	221.427	613.383	1184.6	241.139	571.2	93.1198	0.876261	0.82	0.011315	77.4452	72.1168	1763	0.497013	0.462818	58725	14.9213
196	LP018	2019-04-22	L2	34	700	FCCP	75	NaAz	834.983	711.893	485.402	421.531	354.179	363.363	401.925	413.781	290.92	1907.28	1750.08	1655.23	1562.81	1437.74	1220.71	941.6	771.049	605.382	515.551	416.874	357.525	296.748	154.395	140.905	126.26	108.137	498.382	1770.9	125.101	1272.5	255.323	0.711974	1.82	0.006032	118.038	301.378	1763	0.40383	1.03107	58725	12.1238
197	LP018	2019-04-22	L2	34	700	FCCP	75	NaAz	911.757	516.081	318.004	309.22	331.837	372.519	423.515	425.147	206.274	1859.89	1600.96	1518	1484.34	1376.91	1162.31	908.112	733.334	573.489	464.894	397.341	345.612	284.653	155.087	147.571	127.366	120.747	451.01	1659.6	131.895	1208.6	267.978	0.6443	1.73	0.006032	106.818	286.249	1763	0.365445	0.979311	58725	10.9714
198	LP018	2019-04-22	L2	34	700	FCCP	75	NaAz	856.116	541.835	378.143	424.633	326.754	380.925	385.01	496.489	404.368	1718.98	1481.28	1449	1415.74	1396.52	1235.62	1010.02	784.9	618.914	521.992	432.96	365.022	307.75	188.281	168.722	153.442	127.672	473.738	1549.8	149.945	1076	227.133	0.676769	1.54	0.006032	112.201	254.846	1763	0.383862	0.871877	58725	11.5243
199	LP018	2019-04-22	L2	34	700	FCCP	25	NaAz	631.813	506.228	395.453	383.783	341.233	362.045	405.486	365.46	358.14	1769.57	1525.99	1496.66	1490.94	1498.12	1426.86	1342.28	1232.24	1007.21	836.992	652.469	535.681	480.718	216.744	188.803	174.968	158.896	423.938	1597.9	174.222	1174	276.917	0.605625	1.68	0.006032	100.406	278.042	1763	0.343509	0.951235	58725	10.3128
200	LP018	2019-04-22	L2	34	700	FCCP	25	NaAz	372.021	476.065	453.732	425.431	328.423	472.128	565.181	516.198	256.08	466.406	756.99	889.822	1075.01	1189.76	1229.16	1139.36	1025.68	984.143	861.127	779.695	713.941	666.156	128.863	143.923	126.492	115.524	451.147	1186.1	128.646	734.9	162.906	0.644496	1.05	0.006032	106.851	174.066	1763	0.365557	0.595513	58725	10.9748
201	LP018	2019-04-22	L2	34	700	FCCP	25	NaAz	682.185	466.392	422.145	351.096	358.222	433.18	403.47	397.556	311.841	1663.48	1527.83	1503.96	1451.72	1418.22	1396.93	1154.58	991.701	858.15	690.255	607.612	470.491	433.805	205.479	186.719	169.782	148.998	439.281	1565.1	168.5	1125.8	256.285	0.627544	1.61	0.006032	104.04	266.639	1763	0.355941	0.912223	58725	10.6861
202	LP018	2019-04-22	L2	34	700	FCCP	8	NaAz	524.501	434.959	423.936	391.577	368.277	385.844	331.498	329.647	223.916	487.991	769.359	1019.77	1096.26	1120.78	1225.74	1114.37	1157.23	1059.58	1025.83	916.97	910.063	760.45	269.131	243.09	231.877	219.216	398.78	1167.9	231.394	769.1	192.872	0.569685	1.1	0.006032	94.4478	182.163	1763	0.323124	0.623215	58725	9.70084
203	LP018	2019-04-22	L2	34	700	FCCP	8	NaAz	702.348	367.648	398.531	409.553	383.244	341.866	363.913	331.93	209.545	533.021	973.834	1039.31	1102.43	1133.28	1155.41	1167.88	1099.45	1099.19	1029.52	956.715	887.405	743.772	240.266	231.61	207.518	196.606	412.379	1152.2	211.911	739.8	179.401	0.589113	1.06	0.006032	97.6687	175.219	1763	0.334143	0.599456	58725	10.0317
204	LP018	2019-04-22	L2	34	700	FCCP	8	NaAz	607.689	604.178	502.223	395.006	386.301	377.405	421.445	332.014	234.029	503.137	735.346	1204.51	1284.33	1271.19	1291.65	1205.74	1265.03	1271.66	1173.19	985.41	880.496	790.246	313.17	305.504	273.125	254.643	453.282	1282.5	277.757	829.3	182.946	0.647546	1.18	0.006032	107.356	196.404	1763	0.367287	0.671936	58725	11.0267
295	DM/IR004	2019-11-20	L2	34	300	FCCP	75	NaAz	271.788	237.445	231.491	267.713	302.856	269.735	340.978	341.888	187.477	271.409	263.584	307.665	307.029	297.133	267.355	288.38	259.567	201.749	200.483	166.803			82.5459	78.8399	74.7295	69.5266	282.987		74.3653			0.943289		0.011	85.7535		1874	0.503278		58970	15.9961
296	DM/IR004	2019-11-20	L2	34	300	FCCP	75	NaAz	237.984	252.76	250.649	259.878	221.799	259.994	264.587	276.853	254.132	282.561	409.442	463.289	388.416	339.626	282.544	252.458	240.257	212.339	180.237	174.358			130.833	117.242	110.788	109.959	253.063	420.4	112.663	167.3	66.1177	0.843543	0.56	0.011	76.6858	50.9091	1874	0.45006		58970	14.3046
297	DM/IR004	2019-11-20	L2	34	300	FCCP	75	NaAz	208.133	254.489	238.442	271.796	312.907	299.293	276.253	329.29	231.925	253.985	300.335	229.007	240.057	230.759	219.959	173.413	166.147	109.704	96.1032	87.391			69.2346	70.2428	66.5222	60.684	273.825		65.8163			0.912751		0.011	82.9774		1874	0.486985		58970	15.4782
298	DM/IR004	2019-11-20	L2	34	300	FCCP	75	NaAz	308.13	311.066	289.983	304.59	321.283	315.313	385.733	342.397	187.206	214.358	219.441	200.825	239.14	251.171	236.959	211.962	168.715	155.915	129.019	128.266			68.5404	62.6867	58.9239	54.1781	322.312		58.5962			1.07437		0.011	97.6703		1874	0.573216		58970	18.2189
299	DM/IR004	2019-11-20	L2	34	300	FCCP	75	NaAz	277.086	259.432	291.328	302.687	279.92	277.655	245.525	247.829	116.663	145.965	209.521	169.868	164.388	152.978	144.068	139.514	110.883	91.7026	81.9054	68.3434			58.1013	54.0635	51.6956	46.5628	272.683		50.774			0.908942		0.011	82.6311		1874	0.484953		58970	15.4136
300	DM/IR004	2019-11-20	L2	34	300	FCCP	25	NaAz	246.276	275.768	274.452	273.47	275.386	211.058	233.618	232.834	131.802	200.326	258.907	289.989	314.781	278.102	310.15	305.785	272.399	250.06	216.354	205.133			98.2933	96.739	95.7728	87.4995	252.858		93.3371			0.84286		0.011	76.6236		1874	0.449695		58970	14.293
301	DM/IR004	2019-11-20	L2	34	300	FCCP	25	NaAz	231.369	295.247	280.33	269.209	288.002	275.941	238.972	316.814	178.748	216.786	239.833	276.69	299.753	290.999	251.052	209.894	198.221	227.878	155.97	139.701			106.964	98.8831	93.3177	83.2087	274.486		91.8032			0.914952		0.011	83.1774		1874	0.488159		58970	15.5155
302	DM/IR004	2019-11-20	L2	34	300	FCCP	25	NaAz	233.591	228.182	209.851	249.336	228.296	243.478	284.059	305.617	110.238	167.787	155.62	217.537	221.975	278.89	261.565	251.486	244.871	212.225	214.312	178.065			132.221	123.152	120.733	115.915	247.801		119.933			0.826004		0.011	75.0912		1874	0.440702		58970	14.0072
303	DM/IR004	2019-11-20	L2	34	300	FCCP	25	NaAz	256.655	243.815	254.868	299.509	300.703	320.108	284.101	311.02	128.158	168.225	193.75	292.288	298.49	361.147	321.268	275.046	245.941	199.356	208.348	208.231			80.2239	79.0575	75.312	70.255	283.847		74.8748			0.946158		0.011	86.0143		1874	0.504808		58970	16.0447
304	DM/IR004	2019-11-20	L2	34	300	FCCP	25	NaAz	284.82	232.258	215.782	248.809	219.108	252.193	292.895	246.749	176.025	248.282	308.602	293.893	329.829	304.645	315.112	263.839	241.218	211.417	173.513	156.698			78.6286	73.4001	69.3007	66.7829	249.077		69.8279			0.830256		0.011	75.4779		1874	0.442971		58970	14.0793
305	DM/IR004	2019-11-20	L2	34	300	FCCP	8	NaAz	215.962	282.507	294.762	331.067	252.202	306.387	288.539	278.486	178.468	245.341	339.463	387.543	427.478	432.546	407.564	387.963	400.685	353.229	328.642	278.728			131.662	112.337	111.461	104.96	281.239		109.586			0.937463		0.011	85.2239		1874	0.500169		58970	15.8973
306	DM/IR004	2019-11-20	L2	34	300	FCCP	8	NaAz	183.229	194.474	189.501	173.773	219.835	209.581	179.927	237.246	218.889	262.334	310.079	326.445	230.272	314.01	292.604	349.211	231.65	205.367	206.798	235.189			60.8422	64.8563	59.6093	52.8026	198.446		59.0894			0.661486		0.011	60.1351		1874	0.352926		58970	11.2173
307	DM/IR004	2019-11-20	L2	34	300	FCCP	8	NaAz	207.839	276.986	287.764	263.828	328.567	265.985	320.516	339.256	238.358	282.499	335.959	359.828	424.19	327.29	413.797	450.8	353.788	328.855	363.712	347.16			122.25	117.557	111.355	101.554	286.343		110.156			0.954475		0.011	86.7705		1874	0.509246		58970	16.1857
308	DM/IR004	2019-11-20	L2	34	300	FCCP	8	NaAz	242.967	247.79	224.499	287.232	245.137	262.314	315.446	276.401	109.896	149.485	266.849	341.469	388.583	354.585	414.375	387.882	393.007	409.913	342.916	385.416			72.2901	77.5017	75.4778	69.0743	262.723		74.0179			0.875744		0.011	79.6131		1874	0.46724		58970	14.8506
309	DM/IR004	2019-11-20	L2	34	300	FCCP	8	NaAz	242.269	238.37	265.265	285.811	247.221	251.495	276.186	252.05	170.246	188.637	265.191	385.126	256.04	345.871	316.178	324.541	384.742	299.113	286.409	285.619			72.8498	74.8788	71.9296	62.5107	257.333		69.773			0.857778		0.011	77.9798		1874	0.457654		58970	14.546
70	LP012	2019-04-05	L3	43	250	FCCP	75	NaAz	385.26	331.539	276.233	286.722	216.453	218.005	306.369	258.118	139.4	483.922	604.15	634.457	621.086	501.715	438.138	324.349	237.613	192.082	190.15	170.392	169.659	148.118	29.7369	31.1389	28.7922	25.0132	284.837	619.9	28.3148	335.1	117.632	1.13935	1.34	0.012269	92.8607	109.234	1763	0.646236	0.760182	58725	19.4013
71	LP012	2019-04-05	L3	43	250	FCCP	75	NaAz	275.923	281.954	259.098	246.585	270.994	268.62	251.895	283.457	143.544	395.863	487.432	510.434	464.069	386.158	288.58	190.047	151.936	139.77	126.395	101.134	89.0054	80.3113	19.9011	23.4862	26.2322	24.4138	267.316	487.3	24.7108	220	82.2983	1.06926	0.88	0.012269	87.1484	71.7216	1763	0.606483	0.499125	58725	18.2079
72	LP012	2019-04-05	L3	43	250	FCCP	75	NaAz	376.731	389.136	361.173	235.545	281.738	320.866	400.264	347.699	164.614	436.999	497.99	643.729	578.613	547.205	321.709	257.667	227.475	198.852	168.841	155.649	137.471	123.456	50.6046	56.6647	54.9492	54.4622	339.144	589.8	55.3587	250.7	73.923	1.35658	1	0.012269	110.565	81.7332	1763	0.769446	0.568797	58725	23.1003
73	LP012	2019-04-05	L3	43	250	FCCP	25	NaAz	242.882	222.565	153.516	231.152	217.429	284.464	297.551	283.053	192.473	383.703	558.72	546.655	678.879	768.868	687.657	668.451	556.149	648.954	538.373	560.866	414.394	322.634	76.7802	79.498	85.0281	73.5323	241.577	711.8	79.3528	470.2	194.649	0.966306	1.88	0.012269	78.7571	153.3	1763	0.548086	1.06684	58725	16.4547
74	LP012	2019-04-05	L3	43	250	FCCP	25	NaAz	362.474	288.837	299.767	333.687	246.525	328.768	392.245	345.954	178.403	288.914	448.097	411.501	518.672	594.979	624.302	568.346	612.613	562.319	450.037	473.124	420.815	359.762	69.2085	80.4153	78.7328	71.6127	324.782	610.6	76.9203	285.8	88.0127	1.29913	1.14	0.012269	105.883	93.1906	1763	0.736862	0.648532	58725	22.1221
75	LP012	2019-04-05	L3	43	250	FCCP	25	NaAz	382.092	293.398	381.153	297.219	318.685	334.95	394.145	305.006	144.275	462.917	635.529	812.515	677.084	747.311	804.029	659.929	556.548	504.974	426.034	366.464	320.003	287.332	86.1529	92.7629	83.6484	73.3975	338.331	788	83.2696	449.6	132.894	1.35332	1.8	0.012269	110.3	146.582	1763	0.767602	1.02009	58725	23.045
76	LP012	2019-04-05	L3	43	250	FCCP	8	NaAz	256.212	352.548	293.867	253.193	304.731	344.547	315.033	414.689	126.821	329.618	334.884	417.17	485.605	517.466	506.994	530.239	470.008	479.503	579.425	482.521	566.81	433.925	168.584	162.206	153.721	148.531	316.852	558.8	154.819	242	76.3675	1.26741	0.97	0.012269	103.298	78.8861	1763	0.718871	0.548984	58725	21.582
77	LP012	2019-04-05	L3	43	250	FCCP	8	NaAz	234.169	288.676	305.277	291.122	375.137	309.473	230.582	346.465	231.881	402.649	655.336	663.92	756.715	609.422	854.591	718.76	763.147	637.173	578.063	470.794	541.399	518.39	88.2235	92.1733	85.0022	81.2939	297.613	791.5	86.1565	493.9	165.945	1.19045	1.98	0.012269	97.0256	161.009	1763	0.67522	1.12049	58725	20.2715
78	LP012	2019-04-05	L3	43	250	FCCP	8	NaAz	255.305	394.809	437.539	274.52	260.191	261.441	320.187	275.384	268.621	398.836	472.041	705.048	687.549	606.964	635.907	584.988	634.242	485.857	425.88	411.778	346.605	408.135	101.618	99.7628	94.4025	85.4739	309.922	676.2	93.2131	366.2	118.174	1.23969	1.46	0.012269	101.039	119.401	1763	0.703148	0.830935	58725	21.1099
154	LP016	2019-04-20	L3	43	250	FCCP	75	NaAz	463.913	563.625	588.098	470.973	451.63	405.453	392.188	330.503	212.983	533.222	732.729	779.442	839.55	955.755	836.761	595.495	531.808	381.512	302.507	279.695	234.909	228.12	118.193	116.399	97.4815	83.214	458.298	877.4	99.0314	419.1	91.4377	1.83319	1.68	0.018639	98.3531	89.9318	2609	0.702641	0.642479	126834	14.4535
155	LP016	2019-04-20	L3	43	250	FCCP	75	NaAz	375.427	565.088	385.378	350.536	336.56	395.566	372.145	352.366	285.831	820.422	1102.31	1131.55	970.199	900.21	857.39	788.395	607.334	430.188	336.065	292.4	255.306	209.815	94.2252	88.7615	84.3214	70.2191	391.633	1068	81.1006	676.4	172.709	1.56653	2.71	0.018639	84.0465	145.156	2609	0.600434	1.037	126834	12.3511
156	LP016	2019-04-20	L3	43	250	FCCP	75	NaAz	406.736	468.295	419.875	375.941	349.702	351.481	345.299	369.266	236.813	911.548	969.743	1240.97	917.049	852.359	769.789	683.162	445.219	341.435	251.363	222.507	189.069	172.902	60.117	62.3793	45.0258	30.676	385.824	1042.6	46.027	656.8	170.223	1.5433	2.63	0.018639	82.7999	140.945	2609	0.591528	1.00692	126834	12.1679
157	LP016	2019-04-20	L3	43	250	FCCP	25	NaAz	492.851	653.767	552.002	480.676	337.828	404.23	420.787	392.057	307.889	1363.79	1277.07	1290.72	1360.59	1189.08	1036.74	1030.03	938.091	806.835	527.164	444.228	385.946	361.579	71.9278	73.7601	86.1505	69.3183	466.775	1338.4	76.4096	871.6	186.727	1.8671	3.49	0.018639	100.172	187.048	2609	0.715638	1.33629	126834	14.7208
158	LP016	2019-04-20	L3	43	250	FCCP	25	NaAz	435.482	437.354	480.996	375.653	490.643	429.675	435.358	385.362	200.816	671.03	833.543	804.489	1053.33	1020.81	917.205	666.488	620.719	518.859	469.39	388.061	331.02	310.499	259.444	242.693	198.901	181.633	433.815	997.1	207.742	563.3	129.847	1.73526	2.25	0.018639	93.0989	120.887	2609	0.665106	0.863623	126834	13.6814
159	LP016	2019-04-20	L3	43	250	FCCP	25	NaAz	403.129	508.841	467.764	296.371	296.856	285.73	279.708	407.27	367.416	837.498	1025.68	923.425	856.514	945.955	859.985	775.831	793.421	650.198	465.436	381.058	328.426	285.416	77.2835	83.4494	80.527	74.0889	368.209	965	79.3551	596.8	162.085	1.47283	2.39	0.018639	79.0194	128.079	2609	0.564521	0.915003	126834	11.6123
160	LP016	2019-04-20	L3	43	250	FCCP	8	NaAz	410.655	560.124	550.453	470.967	407.208	507.391	416.692	380.083	263.047	605.974	853.623	640.852	810.102	785.056	780.845	810.541	858.13	865.776	591.462	569.679	552.721	535.229	108.154	108.497	89.8552	81.0702	462.947	859.2	93.1407	396.2	85.5886	1.85179	1.58	0.018639	99.3507	85.0329	2609	0.709769	0.607481	126834	14.6001
161	LP016	2019-04-20	L3	43	250	FCCP	8	NaAz	440.908	525.745	382.907	497.49	408.953	357.055	385.899	389.725	258.707	489.453	678.772	772.019	903.386	781.887	758.247	769.01	771.268	802.564	681.605	498.069	489.507	515.872	136.039	150.659	132.565	125.308	423.585	829.3	136.177	405.7	95.7762	1.69434	1.62	0.018639	90.9035	87.064	2609	0.649421	0.621991	126834	13.3588
162	LP016	2019-04-20	L3	43	250	FCCP	8	NaAz	527.001	457.02	456.298	402.973	372.636	378.302	290.176	452.936	246.086	574.244	560.213	639.513	717.877	743.539	765.003	836.896	771.28	731.606	720.013	733.476	742.596	626.074	67.6275	89.3216	82.1672	80.6871	417.168	791.1	84.0586	373.9	89.6263	1.66867	1.5	0.018639	89.5263	80.2391	2609	0.639582	0.573234	126834	13.1564
217	LP019	2019-05-01	L3	43	250	FCCP	75	NaAz	580.274	666.524	637.637	570	640.984	570.134	646.431	689.717	404.431	1239.5	1520.45	1499.89	1506.91	1458.98	1364.17	1111.71	941.943	809.904	655.468	481.563	417.86	375.385	131.782	137.12	133.302	127.381	625.213	1509.1	132.601	883.9	141.371	2.50085	3.54	0.027233	91.8305	129.822	1659	1.50725	2.13082	114592	21.8239
218	LP019	2019-05-01	L3	43	250	FCCP	75	NaAz	463.039	593.384	503.866	456.175	548.989	602.557	555.616	544.553	365.505	1273.57	1431.12	1464.49	1254.26	1328.13	1123.51	850.034	664.339	504.272	380.958	298.138	291.593	285.751	121.626	122.031	117.336	113.581	533.522	1407.9	117.649	874.4	163.891	2.13409	3.5	0.027233	78.3631	128.43	1659	1.28621	2.10797	114592	18.6234
219	LP019	2019-05-01	L3	43	250	FCCP	75	NaAz	782.126	534.97	587.172	472.729	516.88	549.562	617.969	680.194	956.683	1555.74	1511.1	1482.59	1521.2	1435.75	1332.23	1122.12	944.628	650.129	520.107	450.797	400.485	367.018	142.576	148.35	145.599	148.327	592.7	1529.3	147.425	936.6	158.03	2.3708	3.75	0.027233	87.0551	137.573	1659	1.42887	2.25805	114592	20.6891
220	LP019	2019-05-01	L3	43	250	FCCP	25	NaAz	553.985	658.704	474.829	813.124	715.538	469.435	597.399	649.344	314.627	1103.75	1417.81	1385.92	1435.07	1378.05	1311.49	1241.25	1320.89	1176.54	1098.94	833.64	614.424	512.64	159.613	183.168	192.193	182.841	616.545	1412.9	186.067	796.4	129.17	2.46618	3.19	0.027233	90.5573	116.973	1659	1.48636	1.91992	114592	21.5214
221	LP019	2019-05-01	L3	43	250	FCCP	25	NaAz	419.195	398.804	463.496	434.308	508.396	426.348	524.059	504.341	199.136	650.04	969.575	1018.44	1316.42	1354.25	1188.69	1273.24	1154.45	933.84	747.685	611.664	569.609	472.004	145.614	158.287	150.325	139.897	459.868	1314.6	149.503	854.8	185.873	1.83947	3.42	0.027233	67.5449	125.547	1659	1.10864	2.06067	114592	16.0524
222	LP019	2019-05-01	L3	43	250	FCCP	25	NaAz	534.131	584.844	588.214	503.696	551.634	603.129	705.867	568.337	337.77	760.503	944.077	1173.09	1316.88	1247.14	1242.47	1173.55	1133.91	972.953	743.491	635.348	546.474	447.482	174.592	176.678	165.306	157.216	579.982	1268.8	166.4	688.8	118.771	2.31993	2.76	0.027233	85.187	101.177	1659	1.39821	1.66066	114592	20.2451
223	LP019	2019-05-01	L3	43	250	FCCP	8	NaAz	521.15	649.576	731.16	565.064	624.554	712.408	598.72	621.002	289.727	586.448	849.537	1067.58	1160.1	1158.71	1237.2	1085.07	1172.02	1014.99	1001.62	1088.78	1092.27	990.453	217.326	225.404	211.229	195	627.954	1189.8	210.544	561.8	89.4684	2.51182	2.25	0.027233	92.2332	82.5196	1659	1.51386	1.35443	114592	21.9196
224	LP019	2019-05-01	L3	43	250	FCCP	8	NaAz	620.565	597.377	703.601	568.081	583.912	499.517	592.353	631.015	402.159	842.454	1187.56	1448.51	1206.32	1146.7	1128.72	1227.84	1156.49	1025.2	896.878	894.24	959.474	717.079	216.987	223.491	205.343	190.375	599.553	1294.2	206.403	694.7	115.864	2.39821	2.78	0.027233	88.0616	102.032	1659	1.44539	1.6747	114592	20.9282
225	LP019	2019-05-01	L3	43	250	FCCP	8	NaAz	457.948	459.626	393.326	460.37	493.698	437.844	465.813	514.342	267.732	587.843	840.438	953.895	1002.43	1242.65	1277.9	1092.25	913.31	798.68	705.286	770.153	672.015	679.946	187.311	188.36	174.553	163.42	460.371	1204.3	175.444	743.9	161.587	1.84148	2.98	0.027233	67.6187	109.263	1659	1.10986	1.79338	114592	16.0699
255	DM/IR002	2019-11-19	L3	43	150	FCCP	75	NaAz	454.323	307.131	342.786	304.998	394.599	376.992	389.124	433.155	281.004	606.607	750.893	705.17	583.953	358.985	303.094	236.553	206.255	173.26	151.859	140.817			108.974	97.3371	85.8909	83.062	375.389	687.6	88.7633	312.2	83.1587	2.50259	2.08	0.036094	69.3345	57.6577	2115	1.18347	0.984161	92243	27.1304
256	DM/IR002	2019-11-19	L3	43	150	FCCP	75	NaAz	518.383	427.047	294.5	397.216	348.493	396.366	335.734	432.298	303.387	377.619	411.89	581.476	480.82	427.096	361.748	386.356	272.525	243.918	209.957	198.215			161.736	146.8	132.76	117.255	393.755	496.5	132.272	102.7	26.0846	2.62503	0.68	0.036094	72.7267	18.9705	2115	1.24138	0.323809	92243	28.4578
257	DM/IR002	2019-11-19	L3	43	150	FCCP	75	NaAz	317.449	318.017	342.059	320.033	405.92	387.309	363.846	384.287	194.834	588.982	667.996	817.77	627.622	516.731	482.596	370.027	320.207	241.809	222.91	203.681			86.0874	91.0763	86.4652	74.1196	354.865	704.5	83.887	349.6	98.5158	2.36577	2.33	0.036094	65.5438	64.571	2115	1.11877	1.10216	92243	25.6471
258	DM/IR002	2019-11-19	L3	43	150	FCCP	75	NaAz	394.791	274.371	398.504	398.759	453.404	526.47	486.028	443.91	215.999	422.803	472.903	520.626	515.953	530.417	595.031	528.497	414.783	328.399	268.753	225.604			69.2459	61.4272	55.2993	46.2668	422.03	551.3	54.3311	129.3	30.6342	2.81353	0.86	0.036094	77.9492	23.8791	2115	1.33052	0.407593	92243	30.5013
259	DM/IR002	2019-11-19	L3	43	150	FCCP	75	NaAz	316.55	349.888	379.819	308.398	343.739	369.979	359.928	483.493	340.05	347.812	378.459	351.429	401.064	381.032	337.066	248.092	223.258	209.204	184.979	161.453			40.5498	37.2806	31.6708	27.32	363.974	386.9	32.0905	22.9	6.28553	2.42649	0.15	0.036094	67.2263	4.22553	2115	1.14749	0.0721257	92243	26.3055
260	DM/IR002	2019-11-19	L3	43	150	FCCP	25	NaAz	596.931	431.615	437.733	368.582	364.144	321.628	411.758	438.16	304.518	576.973	715.156	506.749	659.624	514.259	590.304	694.795	649.045	594.267	469.357	382.578			188.207	168.626	162.074	154.32	421.319	689.9	161.673	268.5	63.7379	2.80879	1.79	0.036094	77.8178	49.5994	2115	1.32828	0.846615	92243	30.4499
261	DM/IR002	2019-11-19	L3	43	150	FCCP	25	NaAz	332.59	457.72	268.099	271.994	508.798	403.175	383.918	422.922	172.365	250.252	326.787	340.054	385.72	185.328	263.546	248.048	295.357	229.462	251.948	200.658			94.275	90.9677	82.2877	71.7584	381.152	350.9	81.6712			2.54101		0.036094	70.399		2115	1.20164		92243	27.5469
262	DM/IR002	2019-11-19	L3	43	150	FCCP	25	NaAz	542.391	372.202	366.408	252.948	261.923	365.396	252.262	345.658	77.8993	193.193	416.903	419.703	513.642	545.697	670.422	668.176	644.031	452.344	474.93	334.363			161.365	153.248	140.318	123.769	344.899	660.9	139.112	316	91.6148	2.29932	2.11	0.036094	63.703	58.3614	2115	1.08735	0.996173	92243	24.9268
263	DM/IR002	2019-11-19	L3	43	150	FCCP	25	NaAz	215.206	304.856	297.032	490.005	413.523	454.526	415.043	423.723	380.279	637.11	688.488	573.821	643.234	694.04	809.578	713.744	762.722	615.102	482.312	514.455			102.302	103.849	97.9248	84.0476	376.739	762	95.2737	385.3	102.266	2.5116	2.57	0.036094	69.584	71.1606	2115	1.18773	1.21464	92243	27.228
264	DM/IR002	2019-11-19	L3	43	150	FCCP	25	NaAz	392.423	336.615	304.788	203.307	255.211	274.479	374.03	311.029	168.057	269.783	488.696	471.484	522.683	504.638	511.845	414.888	402.486	371.359	321.527	304.028			63.5078	63.2115	62.3436	49.7802	306.485	513.1	58.4451	206.6	67.3996	2.04324	1.38	0.036094	56.608	38.1536	2115	0.966245	0.651245	92243	22.1506
265	DM/IR002	2019-11-19	L3	43	150	FCCP	8	NaAz	332.579	268.362	282.838	289.794	263.949	340.692	294.853	424.401	260.606	523.832	450.014	494.901	742.525	590.256	704.887	648.856	636.03	642.562	512.647	432.411			170.466	160.36	145.425	129.336	312.184	698.8	145.04	386.6	123.829	2.08122	2.58	0.036094	57.6605	71.4002	2115	0.98421	1.21873	92243	22.5624
266	DM/IR002	2019-11-19	L3	43	150	FCCP	8	NaAz	383.746	373.485	317.933	402.916	355.978	332.988	277.317	294.072	234.856	385.509	558.866	621.161	667.321	648.888	654.498	711.517	506.793	494.02	388.273	492.269			114.751	118.182	111.593	97.3316	342.304	677.8	109.036	335.5	98.0046	2.28203	2.24	0.036094	63.2238	61.9623	2115	1.07917	1.05764	92243	24.7393
267	DM/IR002	2019-11-19	L3	43	150	FCCP	8	NaAz	392.041	340.063	326.942	462.335	494.051	413.298	388.524	434.366	122.372	215.13	549.932	523.516	562.139	552.461	710.159	558.795	573.872	406.708	427.254	458.902			109.047	111.394	102.68	91.7099	406.452	615.4	101.928	208.9	51.4051	2.70968	1.39	0.036094	75.072	38.5909	2115	1.28141	0.658709	92243	29.3755
268	DM/IR002	2019-11-19	L3	43	150	FCCP	8	NaAz	250.37	284.565	289.963	334.703	401.579	298.75	325.356	231.973	202.677	409.531	554.139	302.989	462.794	604.591	564.52	551.99	520.921	564.805	505.811	468.321			64.2139	75.8814	76.2295	75.6432	302.158	578	75.918	275.8	91.2817	2.01438	1.84	0.036094	55.8087	50.9431	2115	0.952601	0.869551	92243	21.8378
269	DM/IR002	2019-11-19	L3	43	150	FCCP	8	NaAz	233.52	296.974	220.163	362.931	382.09	357.342	380.957	292.896	199.702	386.305	449.346	459.513	472.228	629.258	562.036	555.465	429.572	367.67	349.682	356.425			75.3586	74.9048	75.6328	64.8761	315.859	582.3	71.8046	266.4	84.3395	2.10573	1.78	0.036094	58.3394	49.2031	2115	0.995797	0.83985	92243	22.828
91	LP013	2019-04-05	Late L3	46	200	FCCP	75	NaAz	320.58	336.643	312.264	330.608	277.286	357.949	403.192	252.275	513.623	1169.39	883.888	867.499	688.388	531.622	435.845	381.767	301.374	266.941	236.88	222.589	223.217	197.543	60.8925	79.1613	72.1276	65.3073	323.85	973.6	72.1987	649.7	200.631	1.61925	3.25	0.019142	84.5928	169.72	2948	0.549201	1.10187	128932	12.5589
92	LP013	2019-04-05	Late L3	46	200	FCCP	75	NaAz	289.751	301.462	294.796	265.551	296.014	297.945	309.212	277.765	348.638	850.859	1085.07	842.35	812.153	523.784	520.916	430.685	335.399	287.023	270.355	252.088	226.904	202.133	96.9129	59.1602	72.4123	72.3638	291.562	926.1	67.9788	634.5	217.632	1.45781	3.17	0.019142	76.159	165.746	2948	0.494446	1.07607	128932	11.3068
93	LP013	2019-04-05	Late L3	46	200	FCCP	75	NaAz	269.292	228.163	349.085	299.44	368.34	332.841	312.238	343.676	432.479	694.336	642.829	549.431	480.478	412.492	307.553	240.513	235.889	211.954	210.708	247.339	230.526	238.469	60.6158	69.5746	64.0268	67.0226	312.884	628.9	66.8747	316	100.99	1.56442	1.58	0.019142	81.7286	82.5375	2948	0.530606	0.535857	128932	12.1337
94	LP013	2019-04-05	Late L3	46	200	FCCP	25	NaAz	266.023	214.915	247.019	257.031	251.568	314.524	273.586	220.707	236.162	325.666	579.053	877.469	707.184	782.611	886.407	790.693	691.743	608.483	522.185	462.933	373.781	319.836	187.578	176.978	171.029	150.794	255.672	851.5	166.267	595.9	233.053	1.27836	2.98	0.019142	66.7841	155.643	2948	0.433582	1.01048	128932	9.91499
95	LP013	2019-04-05	Late L3	46	200	FCCP	25	NaAz	441.254	405.961	414.654	406.291	343.033	426.398	523.855	505.996	343.593	576.256	742.2	890.551	868.094	775.298	1011.54	825.286	858.616	756.239	693.043	701.987	642.04	573.04	153.119	158.518	150.893	142.707	433.43	923.4	150.706	490	113.044	2.16715	2.45	0.019142	113.216	127.984	2948	0.735034	0.830911	128932	16.8085
96	LP013	2019-04-05	Late L3	46	200	FCCP	25	NaAz	318.83	311.136	344.638	318.289	325.37	333.16	383.609	369.526	277.588	695.107	907.684	909.99	926.788	1042.48	1159.78	1056.05	840.528	683.88	600.341	445.645	395.005	334.345	127.904	128.831	112.838	102.921	338.07	1086.1	114.863	748	221.266	1.69035	3.74	0.019142	88.3073	195.394	2948	0.573317	1.26855	128932	13.1104
97	LP013	2019-04-05	Late L3	46	200	FCCP	8	NaAz	318.766	347.579	321.321	385.418	338.209	327.676	359.888	308.411	408.256	651.593	902.484	819.478	909.909	999.597	1015.08	955.156	971.159	985.323	900.181	926.687	857.632	824.427	149.631	174.357	175.883	177.915	338.408	1000	176.051	661.6	195.501	1.69204	3.31	0.019142	88.3957	172.815	2948	0.573891	1.12196	128932	13.1235
98	LP013	2019-04-05	Late L3	46	200	FCCP	8	NaAz	375.727	349.161	331.862	405.931	279.196	390.745	289.604	314.143	256.297	448.315	682.78	894.098	1008.79	798.908	942.244	892.493	986.212	980.984	969.784	909.793	711.398	697.301	152.21	159.225	160.556	155.173	342.046	992	158.318	650	190.019	1.71023	3.25	0.019142	89.3459	169.774	2948	0.58006	1.10222	128932	13.2646
99	LP013	2019-04-05	Late L3	46	200	FCCP	8	NaAz	277.591	329.652	339.916	310.129	390.857	287.235	347.643	468.889	258.096	643.177	759.577	600.034	679.703	961.684	1104.88	968.693	1044.57	845.213	952.04	961.588	897.183	676.788	194.302	204.389	200.111	176.887	343.989	1039.4	193.796	695.4	202.155	1.71995	3.48	0.019142	89.8535	181.644	2948	0.583355	1.17928	128932	13.34
175	LP017	2019-04-20	Late L3	46	200	FCCP	75	NaAz	457.91	359.941	375.172	456.361	455.999	486.905	467.579	387.762	236.753	885.17	926.586	845.284	737.791	507.338	443.501	394.937	339.645	304.076	266.432	250.215	267.904	249.274	169.455	160.768	151.563	155.71	430.954	885.7	156.014	454.7	105.516	2.15477	2.27	0.0379	56.854	59.9903	3089	0.697456	0.73593	115911	18.5898
176	LP017	2019-04-20	Late L3	46	200	FCCP	75	NaAz	341.069	582.884	375.686	414.887	313.857	475.344	379.437	344.538	221.902	661.587	1293.35	1214.1	1031.53	870.39	706.411	512.872	379.329	346.613	304.543	265.142	258.044	274.636	237.266	212.847	194.104	196.826	403.463	1179.7	201.259	776.2	192.385	2.01731	3.88	0.0379	53.2273	102.401	3089	0.652965	1.2562	115911	17.4039
177	LP017	2019-04-20	Late L3	46	200	FCCP	75	NaAz	417.439	464.645	455.042	462.198	491.826	482.484	401.087	463.077	558.124	1524.92	1349.02	1309.74	1242.53	1139.19	986.876	781.687	577.43	487.005	402.599	362.347	331.042	304.581	157.477	157.808	159.333	143.297	454.725	1394.6	153.479	939.8	206.683	2.27362	4.7	0.0379	59.9901	123.989	3089	0.735927	1.52104	115911	19.6152
178	LP017	2019-04-20	Late L3	46	200	FCCP	25	NaAz	503.048	422.914	557.081	421.984	488.663	377.872	514.383	419.497	398.746	1224.05	1372.39	1372.61	1262.76	1187.87	1118.63	948.953	666.937	498.786	451.986	402.994	356.931	296.171	102.699	120.467	115.531	113.644	463.18	1335.9	116.548	872.7	188.423	2.3159	4.36	0.0379	61.1056	115.137	3089	0.749612	1.41244	115911	19.98
179	LP017	2019-04-20	Late L3	46	200	FCCP	25	NaAz	447.902	450.424	557.384	432.969	409.324	468.285	301.412	361.582	338.754	927.911	1129.08	1101.62	1210.91	1256.35	1163.42	1061.67	883.97	704.529	551.473	460.693	407.317	348.655	247.347	230.605	217.156	205.099	428.66	1210.2	217.62	781.6	182.328	2.1433	3.91	0.0379	56.5515	103.109	3089	0.693744	1.26489	115911	18.4909
180	LP017	2019-04-20	Late L3	46	200	FCCP	25	NaAz	370.567	356.443	318.376	404.177	376.903	385.265	363.108	376.579	183.702	446.036	1021.41	1132.11	1217.71	968.128	920.495	866.263	610.629	503.351	403.718	304.482	265.502	226.548	103.136	95.8755	93.3911	82.6866	368.927	1123.7	90.6511	754.8	204.597	1.84464	3.77	0.0379	48.6711	99.5794	3089	0.597072	1.22159	115911	15.9142
181	LP017	2019-04-20	Late L3	46	200	FCCP	8	NaAz	413.436	372.881	410.351	381.416	390.835	544.783	436.346	408.024	365.074	594.604	788.899	771.94	744.137	831.329	873.085	846.563	830.274	830.769	978.598	927.374	676.909	726.43	179.121	191.858	188.003	187.885	419.759	926.4	189.248	506.6	120.687	2.0988	2.53	0.0379	55.3772	66.8329	3089	0.679339	0.819872	115911	18.1069
182	LP017	2019-04-20	Late L3	46	200	FCCP	8	NaAz	375.196	400.503	425.855	452.473	472.595	400.267	388.022	325.744	236.425	641.024	970.18	753.946	828.061	894.771	1104.2	1037.52	962.503	875.518	776.257	680.03	583.088	504.464	153.742	162.082	151.282	140.05	405.082	1037.3	151.138	632.2	156.072	2.02541	3.16	0.0379	53.4409	83.4061	3089	0.655585	1.02318	115911	17.4738
183	LP017	2019-04-20	Late L3	46	200	FCCP	8	NaAz	446.915	452.757	435.344	430.79	482.272	325.253	400.317	426.439	293.468	449.637	761.047	897.707	1167.42	1076.55	1052.22	1177.31	1146.29	1045.97	908.503	879.417	853.588	684.545	186.518	199.75	187.914	181.689	425.011	1163.7	189.784	738.7	173.798	2.12505	3.69	0.0379	56.0701	97.4489	3089	0.687839	1.19545	115911	18.3335
235	DM/IR001	2019-11-13	Late L3	46	150	FCCP	75	NaAz	365.743	336.251	293.044	304.316	366.562	269.492	321.798	250.368	243.769	478.458	666.429	633.316	501.705	467.687	466.636	314.253	324.687	275.885	225.051	174.661			129.49	121.716	116.3	110.684	313.447	600.5	116.234	287	91.5743	2.08965	1.91	0.0388	53.9135	49.3709	2801	0.745957	0.683104	91845	22.7519
236	DM/IR001	2019-11-13	Late L3	46	150	FCCP	75	NaAz	321.11	262.757	272.182	257.179	312.198	241.501	290.493	279.594	160.18	224.807	319.275	412.965	407.085	452.623	520.692	425.648	353.419	312.406	276.257	254.637			206.846	178.453	156.843	147.532	279.627	466.3	160.943	186.7	66.7654	1.86418	1.24	0.038759	48.0964	32.1117	2801	0.66547	0.444304	91845	20.297
237	DM/IR001	2019-11-13	Late L3	46	150	FCCP	75	NaAz	326.398	361.525	330.607	302.814	283.923	340.82	282.502	265.041	90.2429	260.501	517.64	640.076	599.373	527.663	426.594	405.818	308.638	292.501	237.699	191.15			129.664	126.946	123.675	110.85	311.704	589	120.49	277.3	88.9734	2.07803	1.85	0.038759	53.6136	47.7019	2801	0.741808	0.660012	91845	22.6254
238	DM/IR001	2019-11-13	Late L3	46	150	FCCP	75	NaAz	185.836	270.38	260.491	383.677	303.241	420.799	333.539	404.281	226.582	338.351	474.127	581.677	494.994	464.96	427.3	397.854	387.861	310.353	247.513	214.001			59.7676	61.4168	56.6144	49.0758	320.281	516.9	55.7023	196.7	61.3999	2.1352	1.31	0.038759	55.0889	33.8245	2801	0.76222	0.468002	91845	23.2479
239	DM/IR001	2019-11-13	Late L3	46	150	FCCP	75	NaAz	376.413	276.833	328.933	365.447	335.787	340.964	360.97	336.402	321.733	568.547	731.366	787.311	660.308	565.417	516.107	432.333	365.178	298.17	242.031	201.233			70.3574	66.8227	59.0817	54.9693	340.219	726.3	60.2912	386.1	113.489	2.26812	2.57	0.038759	58.5183	66.4116	2801	0.80967	0.918882	91845	24.6951
240	DM/IR001	2019-11-13	Late L3	46	150	FCCP	25	NaAz	278.406	332.193	191.779	371.564	311.954	267.37	302.028	330.551	271.64	495.215	639.695	541.077	476.813	744.753	622.375	584.765	608.36	654.815	590.73	584.267			236.696	214.869	196.514	187.563	298.23	679.8	199.648	381.5	127.929	1.9882	2.54	0.038759	51.2962	65.6228	2801	0.709744	0.90797	91845	21.6474
241	DM/IR001	2019-11-13	Late L3	46	150	FCCP	25	NaAz	289.352	263.852	368.444	358.474	265.384	343.31	241.125	228.886	180.078	442.265	590.343	703.369	707.565	554.896	643.094	619.751	720.54	574.361	535.011	630.8			156.462	166.532	143.631	132.372	294.853	710.5	147.512	415.6	140.964	1.96569	2.77	0.038759	50.7153	71.4906	2801	0.701707	0.989157	91845	21.4022
242	DM/IR001	2019-11-13	Late L3	46	150	FCCP	25	NaAz	324.256	298.762	309.746	312.844	341.136	294.272	432.185	381.496	239.433	485.678	709.888	872.163	847.641	874.866	1026.59	876.784	1142.12	934.479	995.979	813.983			223.997	249.081	220.122	219.049	336.837	1054.9	229.417	718.1	213.177	2.24558	4.79	0.038759	57.9366	123.508	2801	0.801621	1.70887	91845	24.4497
243	DM/IR001	2019-11-13	Late L3	46	150	FCCP	25	NaAz	351.648	348.521	443.342	431.808	519.717	489.323	468.671	436.384	190.248	298.53	538.466	632.371	763.121	787.619	799.566	783.096	786.56	812.646	867.166	796.738			114.169	154.136	158.01	154.832	436.177	826.5	155.659	390.3	89.4781	2.90785	2.6	0.038759	75.0232	67.1294	2801	1.03804	0.928814	91845	31.6604
244	DM/IR001	2019-11-13	Late L3	46	150	FCCP	25	NaAz	276.472	301.349	301.338	317.704	270.296	229.059	323.423	366.05	180.442	351.444	427.272	673.141	731.1	711.048	622.35	561.521	622.528	808.198	760.449	457.27			102.569	115.411	107.877	101.216	298.211	766.6	108.168	468.4	157.06	1.98808	3.12	0.038759	51.2929	80.5607	2801	0.709698	1.11465	91845	21.646
245	DM/IR001	2019-11-13	Late L3	46	150	FCCP	8	NaAz	377.281	281.287	343.753	347.811	354.441	484.761	571.686	448.55	260.05	557.018	571.322	411.251	592.046	533.718	628.852	510.934	546.633	523.526	663.864	627.237			173.868	155.466	143.015	141.511	401.196	640	146.664	238.8	59.519	2.67464	1.59	0.038759	69.0065	41.072	2801	0.954787	0.56828	91845	29.1213
246	DM/IR001	2019-11-13	Late L3	46	150	FCCP	8	NaAz	339.673	339.224	304.379	266.165	323.52	391.7	316.525	372.108	186.58	369.838	603.913	499.619	603.102	537.476	601.639	757.109	545.338	784.458	667.634	606.579			123.533	137.945	128.502	125.313	331.662	736.4	130.587	404.7	122.033	2.21108	2.7	0.038759	57.0465	69.6158	2801	0.789305	0.963217	91845	24.074
247	DM/IR001	2019-11-13	Late L3	46	150	FCCP	8	NaAz	323.662	252.117	227.959	241.292	245.736	263.216	206.392	286.714	149.654	217.312	359.978	345.902	472.748	320.78	410.444	459.086	497.98	375.601	472.246	436.585			99.17	121.715	192.315	191.747	255.886	481	168.592	225.1	87.971	1.70591	1.5	0.038759	44.0129	38.7186	2801	0.60897	0.535717	91845	18.5738
248	DM/IR001	2019-11-13	Late L3	46	150	FCCP	8	NaAz	257.664	270.734	406.538	349.077	364.111	391.012	337.772	350.476	172.251	312.597	490.033	593.569	560.662	724.777	659.22	764.235	734.581	852.523	712.477	571.009			164.383	162.355	154.584	145.647	340.923	783.8	154.195	442.9	129.899	2.27282	2.95	0.038759	58.6394	76.1722	2801	0.811346	1.05393	91845	24.7463
249	DM/IR001	2019-11-13	Late L3	46	150	FCCP	8	NaAz	332.532	334.582	345.979	254.178	293.429	328.765	255.841	224.066	241.534	219.042	410.183	319.693	286.906	409.528	433.052	470.122	322.349	317.67	422.457	457.143			85.5716	98.3318	92.7814	86.9498	296.172	453.4	92.6877	157.3	53.1	1.97448	1.05	0.038759	50.9421	27.0503	2801	0.704844	0.374273	91845	21.498
112	LP014	2019-04-05	L4	53	75	FCCP	75	NaAz	195.719	114.618	154.603	96.8498	105.162	182.65	50.2133	113.059	31.0084	519.548	494.11	325.029	331.304	206.219	138.318	106.161	132.03	109.782	108.645	57.4056	42.2009	26.7299					126.609	448.3	#DIV/0!	321.7	254.098	1.68812	4.29	0.053435	31.5923	80.2755	4717	0.357869	0.909338	282161	5.98285
113	LP014	2019-04-05	L4	53	75	FCCP	75	NaAz	208.591	167.816	188.401	210.504	361.913	256.796	278.664	219.448	234.297	754.432	920.641	632.348	626.697	433.842	422.334	381.44	325.11	223.448	180.208	124.813	110.283	101.472	57.1643	55.8363	51.7774	45.9072	236.517	769.1	51.1737	532.6	225.195	3.15356	7.1	0.053435	59.0171	132.904	4717	0.66853	1.5055	282161	11.1765
114	LP014	2019-04-05	L4	53	75	FCCP	75	NaAz	213.442	309.199	333.316	231.075	180.271	253.797	180.569	228.614	228.212	867.908	783.211	622.876	674.374	550.488	391.591	312.749	263.198	216.72	189.88	180.717	155.316	122.661	94.0875	84.1978	78.4802	72.4395	241.285	775.2	78.3725	533.9	221.265	3.21714	7.12	0.053435	60.2071	133.217	4717	0.682009	1.50904	282161	11.4018
115	LP014	2019-04-05	L4	53	75	FCCP	25	NaAz	153.827	187.214	205.878	132.481	148.436	175.448	152.084	277.367	155.345	576.323	425.177	310.861	450.983	380.018	608.389	358.064	383.648	411.313	335.323	348.329	311.232	290.628	82.9139	72.9872	69.7989	74.3452	179.092	545.2	72.3771	366.1	204.443	2.38789	4.88	0.0545	43.8145	89.5755	4717	0.506215	1.03492	282161	8.46288
116	LP014	2019-04-05	L4	53	75	FCCP	25	NaAz	132.384	195.504	179.363	184.391	120.882	148.285	105.23	82.8883	167.964	205.921	244.801	228.261	202.508	351.87	310.749	351.635	293.998	252.027	264.813	245.767	245.832	219.456	70.4515	61.572	54.0255	51.5994	143.616	338.1	55.7323	194.5	135.409	1.91488	2.59	0.0545	35.1354	47.5765	4717	0.40594	0.549679	282161	6.78649
117	LP014	2019-04-05	L4	53	75	FCCP	25	NaAz	237.656	260.621	262.291	214.201	118.433	167.111	301.941	156.174	167.274	524.901	565.437	516.512	407.597	572.854	416.436	393.504	397.442	430.229	396.279	334.21	249.661	234.244	76.1227	88.7062	65.3026	67.3185	214.803	554.4	73.7758	339.6	158.095	2.86405	4.53	0.0545	52.5513	83.0811	4717	0.607156	0.959885	282161	10.1504
118	LP014	2019-04-05	L4	53	75	FCCP	8	NaAz	213.808	200.594	187.695	236.487	248.589	223.138	336.583	197.701	59.7816	208.25	340.577	440.603	369.688	305.472	269.126	248.428	225.168	247.103	195.788	172.308	237.016	227.298	80.7602	73.1896	67.6436	62.9761	230.574	383.6	67.9364	153	66.3771	3.07432	2.04	0.0545	56.4096	37.443	4717	0.651733	0.432601	282161	10.8957
119	LP014	2019-04-05	L4	53	75	FCCP	8	NaAz	129.916	136.021	185.075	192.706	97.6489	155.762	138.02	224.885	106.159	203.538	212.676	263.382	338.744	303.271	290.041	289.222	257.504	269.944	220.828	170.338	126.085	177.702	26.6354	46.4389	53.2693	50.7934	157.504	310.7	50.1672	153.2	97.2552	2.10006	2.04	0.0545	38.5331	37.4755	4717	0.445196	0.432976	282161	7.44277
120	LP014	2019-04-05	L4	53	75	FCCP	8	NaAz	183.593	254.242	135.645	223.198	166.339	216.829	139.525	177.303	298.82	300.911	505.783	492.385	422.526	370.023	368.209	317.816	300.193	346.936	280.471	249.29	217.302	193.514	69.7522	61.9334	60.7264	69.2677	187.084	473.6	63.9758	286.5	153.129	2.49445	3.82	0.0545	45.7698	70.0869	4717	0.528805	0.809755	282161	8.84055
335	DM/IR006	2019-11-21	L4	53	75	FCCP	75	NaAz	209.925	222.173	130.638	195.473	202.652	257.369	277.053	306.146	286.451	392.134	414.918	533.929	586.506	486.989	463.376	452.905	419.841	500.504	310.995	326.598			171.53	130.793	122.71	111.261	225.179	540.3	121.588	315.1	139.949	3.00238	4.2	0.044559	67.3795	94.2968	4139	0.725339	1.0151	201462	14.903
336	DM/IR006	2019-11-21	L4	53	75	FCCP	75	NaAz	326.229	312.768	256.033	248.663	227.743	276.347	274.473	237.842	237.24	348.079	756.277	453.853	741.209	502.524	458.58	511.945	422.94	601.536	396.613	459.175			135.113	130.032	120.408	110.145	270.012	699.7	120.195	429.7	159.127	3.60016	5.73	0.044559	80.7949	128.566	4139	0.869756	1.38402	201462	17.8702
337	DM/IR006	2019-11-21	L4	53	75	FCCP	75	NaAz	197.372	129.447	175.281	210.892	217.391	218.268	221.466	186.145	168.79	204.078	488.438	422.348	487.48	505.193	396.64	269.113	333.055	343.413	280.808	334.191			203.775	172.62	165.029	149.961	194.533	493.7	162.537	299.2	153.789	2.59377	3.99	0.044559	58.2094	89.5199	4139	0.626624	0.963681	201462	12.8747
338	DM/IR006	2019-11-21	L4	53	75	FCCP	75	NaAz	196.628	336.66	234.692	301.974	272.672	272.619	270.807	203.623	123.508	242.547	544.922	528.915	500.847	471.723	611.845	451.834	433.483	508.116	525.506	489.825			92.0493	89.7578	84.7321	76.3162	261.209	561.9	83.602	300.7	115.113	3.48279	4.01	0.044559	78.1609	89.973	4139	0.841401	0.968558	201462	17.2876
339	DM/IR006	2019-11-21	L4	53	75	FCCP	75	NaAz	398.066	202.152	413.918	265.548	282.8	341.358	559.613	218.749	249.418	562.253	402.581	456.596	455.939	389.907	375.417	239.15	318.22	407.957	446.201	429.763			85.8989	81.4392	74.6963	65.736	335.276	491.6	73.9572	156.3	46.6245	4.47034	2.08	0.044559	100.324	46.7753	4139	1.07998	0.503535	201462	22.1895
340	DM/IR006	2019-11-21	L4	53	75	FCCP	25	NaAz	176.037	132.962	195.819	153.833	165.505	159.332	186.798	119.992	222.595	331.882	355.963	352.83	297.333	442.892	349.816	377.451	326.713	264.773	390.172	371.27			115.612	97.8928	99.4728	92.951	161.285	403.5	96.7722	242.2	150.182	2.15046	3.23	0.044559	48.2607	72.4789	4139	0.519526	0.780234	201462	10.6743
341	DM/IR006	2019-11-21	L4	53	75	FCCP	25	NaAz	168.066	285.266	244.475	270.063	207.759	233.701	378.638	254.547	234.896	264.547	283.317	469.892	417.722	398.977	240.419	367.707	355.656	359.817	310.999	309.774			170.59	141.439	128.274	119.505	255.314	428.9	129.739	173.5	67.9748	3.40419	2.31	0.044559	76.3969	51.9307	4139	0.822412	0.559033	201462	16.8974
342	DM/IR006	2019-11-21	L4	53	75	FCCP	25	NaAz	290.252	365.823	273.504	337.618	325.922	256.848	269.173	297.265	123.044	282.164	322.491	473.19	599.042	604.625	585.221	569.108	342.204	407.245	511.374	607.785			162.573	178.722	172.299	158.806	302.051	603.8	169.943	301.8	99.9059	4.02734	4.02	0.044559	90.3817	90.2967	4139	0.972958	0.972042	201462	19.9906
343	DM/IR006	2019-11-21	L4	53	75	FCCP	25	NaAz	272.721	321.556	286.665	245.548	362.786	237.963	256.634	265.734	249.028	246.677	527.179	731.477	604.344	554.196	485.724	536.489	525.296	533.091	568.414	601.542			135.537	131.451	125.883	116.726	281.201	645.8	124.687	364.6	129.653	3.74934	4.86	0.044559	84.1429	109.094	4139	0.905797	1.1744	201462	18.6107
344	DM/IR006	2019-11-21	L4	53	75	FCCP	25	NaAz	227.456	185.452	231.769	221.91	226.505	286.273	198.012	157.752	145.708	177.714	283.909	296.816	259.065	272.777	300.799	399.288	322.424	301.293	336.622	382.101			77.6005	77.1838	61.4205	79.7216	216.891	372.7	72.7753	155.8	71.8237	2.89188	2.08	0.044559	64.8997	46.6134	4139	0.698644	0.501792	201462	14.3545
345	DM/IR006	2019-11-21	L4	53	75	FCCP	8	NaAz	182.619	467.423	298.849	210.108	160.535	265.909	264.057	196.048	211.02	230.812	322.441	290.999	361.016	312.026	291.545	355.065	337.813	241.939	479.906	214.872			109.708	104.214	107.956	101.837	255.693		104.669			3.40925		0.044559	76.5104		4139	0.823633		201462	16.9225
346	DM/IR006	2019-11-21	L4	53	75	FCCP	8	NaAz	147.906	234.799	194.742	183.392	201.097	221.238	172.627	172.413	223.73	265.062	353.203	396.545	335.377	255.776	240.574	323.043	360.026	349.372	350.75	281.179			84.7697	81.7302	82.1004	75.0064	191.027	369.9	79.6123	178.9	93.6507	2.54702	2.39	0.044559	57.1604	53.5311	4139	0.61533	0.576261	201462	12.6427
347	DM/IR006	2019-11-21	L4	53	75	FCCP	8	NaAz	182.285	187.394	239.076	271.054	224.167	315.525	180.663	277.545	218.601	236.682	308.795	361.779	287.065	258.109	260.411	335.524	192.946	184.842	184.468	259.711			103.432	93.4782	88.6727	85.6198	234.714	335.4	89.2569	100.7	42.8831	3.12952	1.34	0.044559	70.2327	30.1179	4139	0.756054	0.324219	201462	15.534
348	DM/IR006	2019-11-21	L4	53	75	FCCP	8	NaAz	233.011	330.476	292.076	220.008	275.862	260.639	229.181	218.875	287.075	412.085	400.883	296.803	474.588	358.355	461.525	406.423	407.986	477.735	499.236	437.397			79.0828	86.0329	86.4952	81.2693	257.516	483.9	84.5992	226.3	87.8924	3.43355	3.02	0.044559	77.0557	67.7261	4139	0.829504	0.729071	201462	17.0431
349	DM/IR006	2019-11-21	L4	53	75	FCCP	8	NaAz	270.312	327.369	495.533	385.853	313.047	316.806	323.862	320.216	251.9	411.508	298.469	247.977	304.769	384.402	431.305	358.887	270.292	409.569	332.202	323.364			68.5036	66.5472	60.12	54.9607	344.125		60.5426			4.58833		0.044559	102.971		4139	1.10849		201462	22.7751
[truncated: 18 more columns]

## Sheet: DCCD
Unique ID for run (original order)	Experiment ID	Date	Stage	Hour	worms/well	Drug Port 1	Drug Port 1 concentration	Drug Port 2	Basal read 1	Basal read 2	Basal read 3	Basal read 4	Basal read 5	Basal read 6	Basal read 7	Basal read 8	DCCD read 1	DCCD read 2	DCCD read 3	DCCD read 4	DCCD read 5	DCCD read 6	DCCD read 7	DCCD read 8	DCCD read 9	DCCD read 10	DCCD read 11	DCCD read 12	DCCD read 13	DCCD read 14	NaAz read 1	NaAz read 2	NaAz read 3	NaAz read 4	Basal average	DCCD average	NaAz average	Basal Mito	ATP-linked	Proton leak	%Basal Mito	%Basal ATP-linked	%Basal non-mito	%Basal Proton leak	Basal/worm	Basal Mito/worm	ATP-linked/worm	Non-mito/worm	Proton leak/worm
9	LP007	2019-01-25	L1	21	2000	DCCD	20	NaAz	348.24	379.324	361.647	315.339	282.678	349.15	340.231	340.699	135.152	140.823	173.082	180.493	192.026	196.801	196.635	203.293	223.332	235.201	262.296	266.779	271.382	273.61	121.949	119.899	118.319	114.173	338.062	157	117.5	220.6	181.1	39.5	65.3	53.6	34.7	11.7	0.169	0.11	0.091	0.059	0.02
17	LP007	2019-01-25	L1	21	3000	DCCD	20	NaAz	552.142	529.761	491.687	469.319	539.286	511.645	518.26	550.632	173.685	200.216	253.424	280.973	303.086	290.505	288.356	313.311	338.82	359.319	377.936	384.141	385.041	379.545	138.348	140.465	137.827	129.474	509.993	226.8	135.9	374.1	283.2	90.9	73.3	55.5	26.7	17.8	0.17	0.125	0.094	0.045	0.03
16	LP007	2019-01-25	L1	21	3000	DCCD	20	NaAz	487.643	539.506	494.464	379.606	458.277	500.935	456.16	486.261	136.474	190.392	228.139	250.296	256.756	262.655	267.196	284.338	305.643	335.864	341.869	355.661	353.5	348.602	130.073	134.817	132.8	125.909	471.491	209.3	131.2	340.3	262.2	78.1	72.2	55.6	27.8	16.6	0.157	0.113	0.087	0.044	0.026
3	LP007	2019-01-25	L1	21	1000	DCCD	40	NaAz	158.404	232.07	206.166	185.08	179.29	201.37	187.209	194.487	54.5441	70.362	86.0086	89.415	97.018	94.1174	100.384	111.096	114.742	123.582	124.803	123.939	123.026	118.284	31.5755	35.1632	35.396	30.5662	198.531	78.2	33.7	164.8	120.3	44.5	83	60.6	17	22.4	0.199	0.165	0.12	0.034	0.044
18	LP007	2019-01-25	L1	21	3000	DCCD	40	NaAz	567.377	524.768	475.482	548.104	636.671	561.264	542.889	550.81	113.601	195.409	268.329	299.372	301.997	331.22	357.6	400.305	417.712	417.768	408.205	399.352	401.108	391.304	108.393	108.423	102.011	90.8812	548.196	231.9	100.4	447.8	316.3	131.4	81.7	57.7	18.3	24	0.183	0.149	0.105	0.033	0.044
19	LP007	2019-01-25	L1	21	3000	DCCD	40	NaAz	540.313	482.773	476.236	452.439	548.611	612.807	632.585	642.513	110.616	188.283	255.675	278.399	303.045	323.878	353.763	389.178	424.011	438.607	434.648	429.256	418.762	410.069	93.274	95.6016	90.1803	78.9549	534.242	222	88.2	446	312.3	133.7	83.5	58.4	16.5	25	0.178	0.149	0.104	0.029	0.045
10	LP007	2019-01-25	L1	21	2000	DCCD	20	NaAz	374.965	454.391	302.403	308.307	284.681	313.12	310.488	333.055	125.518	145.022	152.88	171.995	182.384	180.593	190.636	202.917	214.543	239.084	259.477	260.501	254.695	252.851	42.9316	52.839	52.4026	47.9145	328.898	149	51.1	277.8	179.9	97.9	84.5	54.7	15.5	29.8	0.164	0.139	0.09	0.026	0.049
20	LP007	2019-01-25	L1	21	3000	DCCD	80	NaAz	757.581	484.755	447.552	467.349	499.314	522.884	600.353	568.021	71.4412	173.731	275.236	359.179	428.284	485.201	524.46	522.808	532.766	521.343	519.759	505.529	504.609	496.05	60.1668	72.6963	70.5676	60.9315	503.701	224.5	68.1	435.6	279.2	156.4	86.5	55.4	13.5	31.1	0.168	0.145	0.093	0.023	0.052
14	LP007	2019-01-25	L1	21	2000	DCCD	80	NaAz	550.47	342.602	329.017	373.026	364.035	415.864	449.938	439.018	52.7696	117.562	206.473	237.133	259.586	286.411	316.32	333.87	338.396	338.527	336.416	339.089	340.716	337.201	48.8392	46.077	44.0913	38.751	379.081	162	43	336.1	217.1	119	88.7	57.3	11.3	31.4	0.19	0.168	0.109	0.021	0.06
11	LP007	2019-01-25	L1	21	2000	DCCD	40	NaAz	367.686	434.329	344.77	288.769	319.222	326.414	334.688	382.225	72.3379	128.387	169.242	188.846	196.674	208.614	235.698	263.368	265.141	273.504	268.077	263.861	259.772	253.499	38.4244	39.5457	35.7302	30.9949	341.365	148.8	35.4	305.9	192.6	113.4	89.6	56.4	10.4	33.2	0.171	0.153	0.096	0.018	0.057
12	LP007	2019-01-25	L1	21	2000	DCCD	40	NaAz	450.205	414.909	326.173	313.189	296.205	350.408	324.866	333.488	62.6218	125.579	163.997	182.329	193.167	202.976	226.769	252.368	271.765	267.795	272.608	258.058	249.186	233.997	34.8859	37.0358	33.3548	25.8331	337.625	144.8	32.1	305.6	192.8	112.7	90.5	57.1	9.5	33.4	0.169	0.153	0.096	0.016	0.056
21	LP007	2019-01-25	L1	21	3000	DCCD	80	NaAz	678.37	637.841	407.007	501.561	581.985	626.477	613.311	623.303	75.2122	160.472	252.589	304.039	339.809	385.692	431.853	465.733	472.111	457.299	449.255	448.139	450.985	454.292	32.6948	45.0123	46.1535	39.1213	561.364	206.5	43.4	517.9	354.8	163.1	92.3	63.2	7.7	29.1	0.187	0.173	0.118	0.014	0.054
1	LP007	2019-01-25	L1	21	1000	DCCD	20	NaAz	271.511	193.831	185.744	189.1	196.924	187.293	180.059	202.589	59.2564	63.5325	69.3318	80.0858	89.4883	85.2584	95.7159	95.4343	113.28	123.112	123.408	121.851	116.909	107.722	6.11482	10.2809	10.8472	6.73238	188.825	66.4	9.3	179.5	122.4	57.1	95.1	64.8	4.9	30.3	0.189	0.18	0.122	0.009	0.057
13	LP007	2019-01-25	L1	21	2000	DCCD	80	NaAz	467.425	321.018	316.099	342.434	393.725	439.046	419.279	402.937	40.5239	102.52	163.993	200.481	225.612	265.448	294.424	319.546	318.184	308.632	310.015	306.453	307.958	306.011	16.8124	21.6398	20.6396	12.6605	371.934	133.3	18.3	353.6	238.7	114.9	95.1	64.2	4.9	30.9	0.186	0.177	0.119	0.009	0.057
4	LP007	2019-01-25	L1	21	1000	DCCD	40	NaAz	293.715	198.507	212.529	149.069	196.642	185.161	170.708	170.208	38.4958	66.5964	84.1037	93.9753	95.3023	110.556	115.272	131.887	151.574	151.84	154.831	153.836	144.9	138.613	11.4989	8.4327	7.71425	1.88294	185.436	75.4	6	179.4	110.1	69.3	96.8	59.4	3.2	37.4	0.185	0.179	0.11	0.006	0.069
2	LP007	2019-01-25	L1	21	1000	DCCD	20	NaAz	336.528	209.309	221.861	212.202	210.416	215.677	194.331	211.679	83.8245	64.2213	68.1821	81.7551	92.965	87.5447	98.9049	111.232	124.147	141.841	154.516	151.287	147.511	132.935	7.82574	8.7227	3.24669	3.68154	210.633	66.2	5.2	205.4	144.4	61	97.5	68.6	2.5	29	0.211	0.205	0.144	0.005	0.061
5	LP007	2019-01-25	L1	21	1000	DCCD	80	NaAz	232.185	201.297	165.687	164.985	177.803	194.374	190.166	153.238	26.8801	43.313	66.4747	73.7348	77.3994	87.5409	99.0831	105.288	108.257	109.782	112.5	113.332	110.328	111.529	4.62385	3.199	3.43409		182.385	54.9	3.3	179.1	127.5	51.6	98.2	69.9	1.8	28.3	0.182	0.179	0.127	0.003	0.052
6	LP007	2019-01-25	L1	21	1000	DCCD	80	NaAz	259.524	169.062	179.382	177.189	187.198	207.392	229.828	216.829	30.3905	52.7422	81.9406	101.61	114.891	139.293	157.372	168.193	171.165	168.629	169.982	167.527	163.464	158.664	2.90883	4.14665	5.41407	0.08957	191.675	67.3	3.2	188.5	124.3	64.1	98.3	64.9	1.7	33.5	0.192	0.188	0.124	0.003	0.064
423	DM/IR010	2019-11-27	L1	21	1000	DCCD	40	NaAz	168.128	282.808	235.773	219.654	208.143	224.182	246.664	221.46	132.133	125.522	144.732	138.415	141.554	139.309	134.264	133.446	136.656	143.455	148.167	145.006	151.171	147.447	163.16	134.278	129.312	123.867	236.204	129.5	129.2	107.1	106.7	0.3	45.3	45.2	54.7	0.1	0.236	0.107	0.107	0.129	0
421	DM/IR010	2019-11-27	L1	21	1000	DCCD	40	NaAz	291.444	345.498	253.2	309.85	263.023	273.053	264.697	299.799	126.187	103.859	117.496	125.673	138.074	118.778	128.3	125.618	129.014	140.551	144.186	149.056	160.254	160.463	149.779	125.809	124.668	119.188	284.887	110.7	123.2	161.7	174.2	-12.5	56.7	61.2	43.3	0	0.285	0.162	0.174	0.123	0
420	DM/IR010	2019-11-27	L1	21	1000	DCCD	40	NaAz	313.951	273.714	283.929	259.711	253.761	299.9	281.759	258.365	99.1592	100.619	101.396	108.606	98.9078	90.0975	91.6092	95.7727	100.733	100.724	102.55	111.27	110.437	112.615	152.316	131.121	122.501	112.189	275.462	90.9	121.9	153.5	184.6	-31.1	55.7	67	44.3	0	0.275	0.154	0.185	0.122	0
416	DM/IR010	2019-11-27	L1	21	1000	DCCD	80	NaAz	291.803	291.536	310.773	300.326	243.943	247.249	255.755	298.233	46.1687	89.9897	117.403	124.138	117.673	118.361	128.132	137.495	129.121	133.331	133.947	131.655	126.622	124.953	145.105	111.521	100.045	87.5885	274.93	103.7	99.7	175.2	171.2	4	63.7	62.3	36.3	1.4	0.275	0.175	0.171	0.1	0.004
425	DM/IR010	2019-11-27	L1	21	1000	DCCD	20	NaAz	322.092	290.322	275.214	283.197	251.557	283.669	276.254	309.945	200.553	259.729	108.276	106.182	109.494	111.2	108.72	107.191	101.16	107.383	117.12	122.032	119.01	124.01	116.153	95.7064	92.491	87.1443	276.702	103.7	91.8	184.9	173	11.9	66.8	62.5	33.2	4.3	0.277	0.185	0.173	0.092	0.012
415	DM/IR010	2019-11-27	L1	21	1000	DCCD	80	NaAz	302.054	257.58	264.867	250.608	285.705	311.748	310.671	314.621	40.8822	92.8276	115.978	118.921	121.055	121.711	129.899	127.253	124.728	118.464	113.107	113.433	107.134	102.547	128.243	92.9988	87.3637	74.2494	280.196	97.7	84.9	195.3	182.5	12.8	69.7	65.1	30.3	4.6	0.28	0.195	0.183	0.085	0.013
427	DM/IR010	2019-11-27	L1	21	1000	DCCD	20	NaAz	332.477	310.96	275.986	200.925	250.831	321.985	327.062	321.434	132.533	216.965	120.7	99.1082	107.205	106.456	111.525	109.929	113.606	120.328	124.286	130.201	138.392	143.994	114.367	90.3627	86.7827	77.0185	281.291	102.8	84.7	196.6	178.5	18.1	69.9	63.5	30.1	6.4	0.281	0.197	0.179	0.085	0.018
422	DM/IR010	2019-11-27	L1	21	1000	DCCD	40	NaAz	279.211	270.371	286.693	265.684	217.94	283.973	306.571	369.605	102.684	83.3756	95.3634	118.792	106.501	105.117	102.907	108.34	112.596	122.186	125.452	127.27	133.12	138.073	112.898	87.9626	84.9761	75.928	271.872	89.4	83	188.9	182.5	6.4	69.5	67.1	30.5	2.4	0.272	0.189	0.183	0.083	0.006
426	DM/IR010	2019-11-27	L1	21	1000	DCCD	20	NaAz	265.67	231.728	276.64	282.415	245.784	241.956	260.292	232.93	160.67	230.855	91.6059	85.2925	104.106	101.576	97.5825	93.5486	104.32	104.335	105.147	111.725	111.329	119.168	107.186	81.5441	79.6824	75.4958	256.469	88.4	78.9	177.6	168	9.5	69.2	65.5	30.8	3.7	0.256	0.178	0.168	0.079	0.01
424	DM/IR010	2019-11-27	L1	21	1000	DCCD	40	NaAz	305.463	258.176	313.443	359.048	320.582	285.369	290.474	275.875	141.408	80.7207	87.9825	113.89	125.367	112.181	110.885	112.226	119.797	119.797	120.871	117.794	112.916	110.713	88.2899	64.6356	57.1857	49.8529	304.515	84.4	57.2	247.3	220.2	27.1	81.2	72.3	18.8	8.9	0.305	0.247	0.22	0.057	0.027
419	DM/IR010	2019-11-27	L1	21	1000	DCCD	80	NaAz	301.17	272.196	260.901	305.845	292.892	297.242	280.079	316.29	32.4517	89.1325	115.027	135.215	136.517	135.776	153.969	164.272	160.163	156.389	148.792	143.003	138.923	138.979	87.3639	62.198	58.3604	50.351	284.859	102.1	57	227.9	182.8	45.1	80	64.2	20	15.8	0.285	0.228	0.183	0.057	0.045
429	DM/IR010	2019-11-27	L1	21	1000	DCCD	20	NaAz	291.351	288.987	295.151	242.371	280.919	301.505	293.738	280.484	146.486	234.306	108.29	91.5673	118.139	117.524	109.862	106.34	102.917	110.961	109.281	107.367	102.093	98.8153	83.6837	57.3855	53.3703	46.2934	283.778	95.2	52.3	231.4	188.6	42.8	81.6	66.5	18.4	15.1	0.284	0.231	0.189	0.052	0.043
417	DM/IR010	2019-11-27	L1	21	1000	DCCD	80	NaAz	257.387	263.127	193.824	191.524	202.147	259.755	201.64	174.292	-8.06359	45.6173	74.7825	79.945	76.2734	72.8129	81.9602	92.4299	93.2683	96.0582	91.4924	93.2675	90.7536	89.2602	81.7482	52.527	45.3586	32.5342	218.669	59.2	43.5	175.2	159.5	15.7	80.1	72.9	19.9	7.2	0.219	0.175	0.159	0.043	0.016
130	LP015	2019-04-17	L2	34	700	DCCD	80	NaAz	617.424	803.488	654.202	681.721	690.703	638.853	548.592	849.74	213.905	283.742	366.694	453.986	432.688	473.824	497.964	517.833	533.322	533.597	534.616	535.491	520.697	518.292	282.264	266.753	242.304	230.411	669.593	325.2	246.5	423.1	344.4	78.7	63.2	51.4	36.8	11.8	0.957	0.604	0.492	0.352	0.112
146	LP015	2019-04-17	L2	34	700	DCCD	20	NaAz	620.145	700.853	705.505	709.299	778.949	947.734	841.889	747.913	503.805	606.937	287.171	329.724	386.319	390.976	391.933	441.453	490.566	537.925	590.189	615.894	612.918	627.107	199.053	216.915	220.768	230.49	780.705	308.4	222.7	558	472.3	85.7	71.5	60.5	28.5	11	1.115	0.797	0.675	0.318	0.122
131	LP015	2019-04-17	L2	34	700	DCCD	80	NaAz	999.868	694.762	718.51	783.243	768.608	827.242	941.461	792.306	197.247	245.754	360.591	462.37	529.672	565.907	614.41	648.406	628.076	619.429	601.952	601.615	587.381	568.08	81.8686	92.0413	93.3915	87.7803	788.971	303.2	91.1	697.9	485.8	212.1	88.5	61.6	11.5	26.9	1.127	0.997	0.694	0.13	0.303
132	LP015	2019-04-17	L2	34	700	DCCD	80	NaAz	771.506	577.785	569.517	665.808	690.597	761.662	782.338	765.825	239.598	222.779	374.643	400.668	418.638	448.452	465.627	436.864	397.271	355.043	337.204	316.829	304.836	289.36	72.1773	72.3831	73.1859	65.1542	674.618	256.1	70.2	604.4	418.5	185.8	89.6	62	10.4	27.5	0.964	0.863	0.598	0.1	0.265
145	LP015	2019-04-17	L2	34	700	DCCD	20	NaAz	862.712	632.237	584.892	640.956	708.429	823.883	779.968	688.43	507.346	555.616	262.577	294.025	309.196	360.087	329.216	327.463	340.372	329.528	332.025	320.402	300.223	305.98	59.7486	65.6448	61.143	58.2913	695.061	278.3	61.7	633.4	416.8	216.6	91.1	60	8.9	31.2	0.993	0.905	0.595	0.088	0.309
144	LP015	2019-04-17	L2	34	700	DCCD	40	NaAz	628.624	579.842	646.567	682.816	685.761	676.556	733.311	699.392	297.449	212.347	259.822	311.768	304.767	291.33	299.972	271.794	236.299	214.639	188.805	182.92	177.823	171.377	61.6449	61.4723	58.5401	53.5354	667.476	174.6	57.8	609.6	492.9	116.8	91.3	73.8	8.7	17.5	0.954	0.871	0.704	0.083	0.167
143	LP015	2019-04-17	L2	34	700	DCCD	40	NaAz	641.194	647.19	655.284	649.819	733.629	683.79	617.316	755.366	240.407	199.02	272.794	302.671	301.87	298.248	303.216	280.245	243.043	233.071	209.584	190.075	179.281	176.499	56.8534	53.1131	56.0739	52.1407	664.505	177.9	53.8	610.7	486.6	124.1	91.9	73.2	8.1	18.7	0.949	0.872	0.695	0.077	0.177
147	LP015	2019-04-17	L2	34	700	DCCD	20	NaAz	428.576	424.336	452.996	544.426	605.909	553.77	531.98	511.273	370.944	367.45	178.801	208.877	224.506	238.717	214.55	222.557	217.174	182.731	187.53	176.204	161.902	157.507	46.8556	50.8926	51.5521	53.3156	518.903	159.7	51.9	467	359.2	107.8	90	69.2	10	20.8	0.741	0.667	0.513	0.074	0.154
142	LP015	2019-04-17	L2	34	700	DCCD	40	NaAz	881.916	604.033	557.449	717.632	705.149	734.906	723.522	632.567	327.881	216.871	266.388	315.658	331.506	310.231	304.11	293.447	290.122	280.672	252.979	241.449	232.391	224.382	48.6094	49.2124	49.2513	47.6078	673.782	220.6	48.7	625.1	453.2	171.9	92.8	67.3	7.2	25.5	0.963	0.893	0.647	0.07	0.246
209	LP018	2019-04-22	L2	34	700	DCCD	20	NaAz	436.705	449.318	406.599	382.982	297.527	341.304	492.316	470.301	337.638	419.802	234.028	191.596	199.284	208.966	215.594	194.944	229.252	243.095	237.11	235.901	251.014	280.87	136.474	148.268	147.022	152.505	395.008	193.3	149.3	245.7	201.7	44	62.2	51.1	37.8	11.1	0.564	0.351	0.288	0.213	0.063
193	LP018	2019-04-22	L2	34	700	DCCD	80	NaAz	377.082	384.356	338.079	311.135	273.076	276.006	313.007	477.242	208.934	147.898	167.231	208.607	218.014	231.49	261.898	267.296	279.744	290.399	296.735	298.844	301.993	310.03	117.653	113.527	100.027	90.8693	315.943	157.6	101.5	214.5	158.4	56.1	67.9	50.1	32.1	17.8	0.451	0.306	0.226	0.145	0.08
210	LP018	2019-04-22	L2	34	700	DCCD	20	NaAz	681.917	464.05	400.258	377.579	432.637	408.887	342.182	432.357	328.681	428.81	233.609	137.73	141.635	171.947	179.776	184.672	179.965	162.819	143.771	135.043	117.71	107.22	24.6621	27.6677	29.5973	27.7093	404.265	112.5	28.3	375.9	291.8	84.1	93	72.2	7	20.8	0.578	0.537	0.417	0.04	0.12
208	LP018	2019-04-22	L2	34	700	DCCD	20	NaAz	719.987	431.512	388.948	359.796	371.181	443.493	479.563	430.297	357.867	459.209	256.321	148.899	174.523	184.349	193.287	186.532	192.585	187.807	197.899	213.363	186.608	186.741	15.8353	26.0271	25.3467	24.3905	412.416	161.7	25.3	387.2	250.7	136.5	93.9	60.8	6.1	33.1	0.589	0.553	0.358	0.036	0.195
206	LP018	2019-04-22	L2	34	700	DCCD	40	NaAz	673.547	461.878	499.971	451.086	367.378	459.914	448.401	496.618	331.854	255.83	151.164	173.544	184.221	184.851	205.601	215.216	198.2	184.003	153.116	142.31	125.899	102.08	19.1676	21.4557	20.9196	17.1272	448.105	114	19.8	428.3	334.1	94.2	95.6	74.6	4.4	21	0.64	0.612	0.477	0.028	0.135
195	LP018	2019-04-22	L2	34	700	DCCD	80	NaAz	696.332	337.25	316.247	337.161	356.977	377.232	447.021	506.358	164.985	126.183	161.664	192.309	219.439	216.275	241.103	271.227	285.98	284.088	274.165	253.578	228.379	212.571	11.1766	18.6597	14.5764	11.8594	361.981	143.9	15	346.9	218.1	128.9	95.8	60.2	4.2	35.6	0.517	0.496	0.312	0.021	0.184
207	LP018	2019-04-22	L2	34	700	DCCD	40	NaAz	497.931	383.04	330.997	335.595	336.028	375.22	373.055	358.96	268.384	207.782	106.09	138.529	138.85	133.748	133.234	147.497	133.373	130.04	107.677	93.105	73.4944	57.9683	15.6755	11.8511	11.9854	9.65263	355.656	65.7	11.2	344.5	289.9	54.6	96.9	81.5	3.1	15.3	0.508	0.492	0.414	0.016	0.078
194	LP018	2019-04-22	L2	34	700	DCCD	80	NaAz	585.266	337.929	378.527	338.051	339.762	459.024	522.481	481.565	220.862	120.796	163.455	216.22	229.797	247.525	273.38	307.424	327.752	334.637	330.576	325.453	317.629	292.67	10.3083	14.1091	10.471	7.81984	395.962	142.1	10.8	385.2	253.8	131.3	97.3	64.1	2.7	33.2	0.566	0.55	0.363	0.015	0.188
205	LP018	2019-04-22	L2	34	700	DCCD	40	NaAz	571.345	372.033	424.535	367.638	301.891	386.176	373.515	425.716	277.004	158.983	110.799	121.631	171.444	160.274	157.749	133.962	113.961	98.0479	85.3271	60.9455	50.831	32.6698	9.72277	7.20129	10.3585	8.94263	370.965	41.8	8.8	362.1	329.2	32.9	97.6	88.7	2.4	8.9	0.53	0.517	0.47	0.013	0.047
362	DM/IR007	2019-11-25	L2	34	300	DCCD	40	NaAz	335.861	319.777	397.881	353.041	302.877	330.437	371.852	439.697	203.031	157.888	117.277	144.74	171.542	164.192	165.815	178.204	202.79	219.758	203.865	205.856	201.645	197.92	120.687	117.118	113.164	106.664	345.978	131	112.3	233.7	215	18.7	67.5	62.1	32.5	5.4	1.153	0.779	0.717	0.374	0.062
360	DM/IR007	2019-11-25	L2	34	300	DCCD	40	NaAz	222.068	415.411	399.858	327.115	383.528	364.432	407.227	340.221	146.201	146.849	105.749	139.677	139.892	152.584	124.279	130.083	114.83	111.599	115.779	106.502	98.9807	89.8471	73.3406	81.803	82.3094	76.1375	382.929	94.4	80.1	302.8	288.5	14.3	79.1	75.3	20.9	3.7	1.276	1.009	0.962	0.267	0.048
356	DM/IR007	2019-11-25	L2	34	300	DCCD	80	NaAz	202.763	354.773	368.658	271.882	298.336	302.906	321.33	345.269	114.578	100.576	117.049	123.487	129.35	132.682	141.335	149.005	152.793	145.953	145.971	140.847	140.653	137.376	78.447	68.6527	62.617	61.7223	319.648	108.8	64.3	255.3	210.8	44.5	79.9	66	20.1	13.9	1.065	0.851	0.703	0.214	0.148
361	DM/IR007	2019-11-25	L2	34	300	DCCD	40	NaAz	122.736	215.552	266.182	287.388	337.646	390.95	436.998	369.293	161.883	178.953	102.321	116.01	120.123	135.367	139.622	144.585	144.158	140.892	146.19	139.981	139.114	144.622	53.8645	51.2876	47.7821	42.6598	322.453	109.2	47.2	275.2	213.3	61.9	85.3	66.1	14.7	19.2	1.075	0.917	0.711	0.157	0.206
357	DM/IR007	2019-11-25	L2	34	300	DCCD	80	NaAz	236.377	259.238	280.384	247.749	329.277	349.619	309.683	332.195	103.236	106.437	107.108	129.484	123.037	124.959	124.726	128.472	117.499	118.68	131.864	123.499	120.037	117.029	45.5636	44.8168	46.6787	40.8064	295.992	106.8	44.1	251.9	189.2	62.7	85.1	63.9	14.9	21.2	0.987	0.84	0.631	0.147	0.209
365	DM/IR007	2019-11-25	L2	34	300	DCCD	20	NaAz	269.775	322.233	427.508	384.464	287.229	230.677	214.27	266.057	199.106	237.415	174.69	87.3432	114.783	100.75	106.986	102.516	110.332	110.637	108.497	106.345	99.368	94.8082	40.9506	39.1614	42.238	37.3058	311.063	91.1	39.6	271.5	220	51.5	87.3	70.7	12.7	16.6	1.037	0.905	0.733	0.132	0.172
366	DM/IR007	2019-11-25	L2	34	300	DCCD	20	NaAz	371.263	556.664	508.577	498.99	355.34	404.535	460.847	332.771	263.316	253.693	256.851	156.273	120.793	140.847	128.419	136.545	146.956	158.039	151.628	137.921	135.543	133.43	38.0045	38.8531	39.0055	37.6815	464.159	124.6	38.5	425.6	339.6	86.1	91.7	73.2	8.3	18.5	1.547	1.419	1.132	0.128	0.287
363	DM/IR007	2019-11-25	L2	34	300	DCCD	40	NaAz	323.053	613.502	416.975	415.033	440.224	441.366	446.332	369.359	191.344	174.182	103.254	171.411	162.193	186.849	192.479	217.377	243.011	262.813	258.466	265.071	260.016	257.742	34.4466	40.1503	39.6318	33.0674	462.239	132.7	37.6	424.6	329.5	95.1	91.9	71.3	8.1	20.6	1.541	1.415	1.098	0.125	0.317
367	DM/IR007	2019-11-25	L2	34	300	DCCD	20	NaAz	174.959	304.776	308.34	403.904	370.514	429.196	345.946	459.265	224.225	247.272	257.044	155.102	155.179	138.763	142.121	156.157	168.8	174.95	192.823	198.175	211.399	203.556	38.5203	40.8587	36.8375	31.4902	360.446	140.4	36.4	324.1	220	104	89.9	61	10.1	28.9	1.201	1.08	0.733	0.121	0.347
355	DM/IR007	2019-11-25	L2	34	300	DCCD	80	NaAz	290.106	691.052	610.513	273.15	234.747	236.03	287.183	309.969	114.311	87.5262	130.787	138.208	145.262	142.96	126.277	114.113	97.7938	82.7812	74.3273	66.1077	59.0304	48.3294	30.7155	30.2806	32.1712	33.1232	388.779	53.7	31.9	356.9	335.1	21.8	91.8	86.2	8.2	5.6	1.296	1.19	1.117	0.106	0.073
369	DM/IR007	2019-11-25	L2	34	300	DCCD	20	NaAz	511.673	532.916	375.578	308.799	336.711	304.465	267.846	317.215	148.305	199.646	246.978	135.725	133.038	129.065	140.546	146.005	159.179	148.148	144.995	130.928	123.599	106.277	31.5698	30.5013	30.2628	29.8681	354.386	114.9	30.2	324.2	239.4	84.7	91.5	67.6	8.5	23.9	1.181	1.081	0.798	0.101	0.282
358	DM/IR007	2019-11-25	L2	34	300	DCCD	80	NaAz	574.622	369.145	485.37	445.816	469.637	334.87	367.424	345.195	134.33	87.6764	140.466	180.126	201.793	223.961	234.614	252.771	255.369	257.876	251.69	244.721	243.609	243.327	26.1417	32.0973	32.989	25.0288	412.044	114.1	30	382	298	84	92.7	72.3	7.3	20.4	1.373	1.273	0.993	0.1	0.28
364	DM/IR007	2019-11-25	L2	34	300	DCCD	40	NaAz	360.664	387.155	327.546	307.757	288.104	310.248	280.878	253.511	179.159	143.142	73.9964	113.62	122.749	109.814	120.14	103.99	112.049	105.124	99.5998	87.7285	82.6839	80.3494	26.5862	27.9658	22.9337	20.8639	316.948	77.2	23.9	293	239.8	53.3	92.5	75.7	7.5	16.8	1.056	0.977	0.799	0.08	0.178
359	DM/IR007	2019-11-25	L2	34	300	DCCD	80	NaAz	464.529	327.454	253.687	213.155	216.316	255.651	252.129	287.517	117.956	91.3559	131.741	128.682	135.061	147.566	125.818	109.126	107.118	103.557	96.6375	85.1158	73.4746	69.5096	19.6958	17.0909	13.157	11.2767	253.065	71.5	13.8	239.2	181.6	57.7	94.5	71.7	5.5	22.8	0.844	0.797	0.605	0.046	0.192
368	DM/IR007	2019-11-25	L2	34	300	DCCD	20	NaAz	191.553	251.134	252.484	308.363	337.596	327.172	350.878	366.101	157.638	194.102	156.409	144.24	107.359	97.6061	104.086	125.067	149.219	160.126	161.917	167.258	169.966	167.983					304.604	100.8			203.8			66.9			1.015		0.679
79	LP012	2019-04-05	L3	43	250	DCCD	40	NaAz	288.077	186.094	251.653	384.957	362.143	343.072	313.781	367.497	152.363	151.83	187.636	157.37	173.818	180.724	193.749	185.77	175.414	163.289	160.903	152.408	153.101	147.129	108.847	108.464	110.793	104.959	306.95	149.5	108.1	198.9	157.5	41.4	64.8	51.3	35.2	13.5	1.228	0.796	0.63	0.432	0.166
67	LP012	2019-04-05	L3	43	250	DCCD	80	NaAz	263.8	273.105	292.847	289.5	332.722	225.211	260.343	264.628	199.007	95.9738	96.3152	169.598	131.8	142.155	190.399	209.232	199.756	200.933	221.801	232.424	245.753	238.912	104.571	105.238	98.5989	95.429	278.955	96.1	99.8	179.2	182.8	-3.6	64.2	65.5	35.8	0	1.116	0.717	0.731	0.399	0
83	LP012	2019-04-05	L3	43	250	DCCD	20	NaAz	277.095	363.389	202.564	342.632	302.046	301.091	347.753	343.213	153.864	257.548	215.812	140.616	178.692	169.059	183.595	179.829	194.572	213.954	231.858	234.202	249.363	242.103	64.9388	65.5279	66.1874	63.8127	309.913	154.8	65.2	244.7	155.1	89.7	79	50	21	28.9	1.24	0.979	0.62	0.261	0.359
82	LP012	2019-04-05	L3	43	250	DCCD	20	NaAz	430.933	283.509	347.05	360.854	368.897	329.365	374.347	306.37	276.433	308.045	203.608	132.659	175.575	166.516	192.781	202.96	242.088	261.213	266.662	248.568	246.243	248.306	11.8654	25.6695	22.5616	23.2514	344.004	149.6	23.8	320.2	194.4	125.8	93.1	56.5	6.9	36.6	1.376	1.281	0.778	0.095	0.503
80	LP012	2019-04-05	L3	43	250	DCCD	40	NaAz	335.05	290.807	385.741	432.606	464.54	325.09	317.497	365.782	102.573	168.44	121.191	115.251	109.27	155.955	140.219	119.677	108.694	94.7921	97.4487	90.2987	98.8872	80.521	6.11011	10.1577	10.7865	12.8485	369.38	85.4	11.3	358.1	284	74.1	97	76.9	3	20.1	1.478	1.432	1.136	0.045	0.297
84	LP012	2019-04-05	L3	43	250	DCCD	20	NaAz	302	236.556	224.519	435.219	308.008	441.318	283.528	318.671	161.113	299.698	239.468	122.056	131.243	130.17	143.685	130.22	135.794	155.798	130.469	108.1	91.3295	68.8976	6.25307	7.89341	11.2506	10.9125	321.525	80.1	10	311.5	241.4	70.1	96.9	75.1	3.1	21.8	1.286	1.246	0.966	0.04	0.28
81	LP012	2019-04-05	L3	43	250	DCCD	40	NaAz	268.164	343.755	404.059	331.878	336.458	283.742	253.708	315.661	104.546	152.695	90.4225	99.3811	137.778	116.976	114.403	88.5661	76.4378	33.0587	24.9004	23.7204	20.4739	8.56981					325.6	14.5			311.1			95.5			1.302		1.244
68	LP012	2019-04-05	L3	43	250	DCCD	80	NaAz	314.287	256.71	308.989	318.348	346.456	354.399	345.191	388.975	118.173	113.198	129.652	177.749	213.375	212.08	174.231	184.085	165.233	142.453	134.237	132.441	121.76	99.9535					321.682	106.6			215.1			66.9			1.287		0.86
69	LP012	2019-04-05	L3	43	250	DCCD	80	NaAz	272.078	229.409	242.312	285.592	276.792	254.446	333.635	310.528	110.281	104.742	103.623	147.5	149.692	159.004	167.497	169.034	147.074	144.648	133.601	111.565	117.091	105.267					270.364	104.2			166.2			61.5			1.081		0.665
151	LP016	2019-04-20	L3	43	250	DCCD	80	NaAz	540.299	524.048	437.876	531.098	367.589	460.959	386.833	523.547	378.694	171.943	124.243	179.112	213.882	219.189	256.027	305.274	313.579	331.346	342.403	360.231	389.917	413.661	125.83	124.631	114.568	109.028	451.4	148.1	116.1	335.3	303.3	32	74.3	67.2	25.7	7.1	1.806	1.341	1.213	0.464	0.128
152	LP016	2019-04-20	L3	43	250	DCCD	80	NaAz	683.965	613.376	499.384	495.512	483.58	532.359	461.466	474.411	270.265	163.398	148.121	185.467	194.997	257.215	276.643	293.84	327.268	352.188	327.629	329.611	336.664	340.638					514.28	155.8			358.5			69.7			2.057		1.434
153	LP016	2019-04-20	L3	43	250	DCCD	80	NaAz	706.037	605.837	496.532	485.823	438.703	509.131	501.802	390.18	260.728	171.858	148.468	175.855	141.044	193.605	246.72	263	334.363	364.208	369.12	367.386	385.852	386.474					506.305	144.8			361.5			71.4			2.025		1.446
166	LP016	2019-04-20	L3	43	250	DCCD	20	NaAz	749.708	515.403	402.687	488.119	552.008	395.93	466.846	462.26	283.978	390.783	377.926	157.06	128.443	209.356	192.647	209.964	207.98	221.646	242.84	258.462	244.468	250.471					470.165	142.8			327.4			69.6			1.881		1.31
167	LP016	2019-04-20	L3	43	250	DCCD	20	NaAz	612.718	634.95	482.321	415.189	438.234	434.98	405.182	398.125	271.939	410.199	360.843	212.986	163.614	124.216	142.851	191.429	184.557	192.129	241.422	261.498	229.393	219.729					468.476	133.5			334.9			71.5			1.874		1.34
164	LP016	2019-04-20	L3	43	250	DCCD	40	NaAz	513.7	475.11	493.203	425.662	356.162	315.34	442.896	445.932	214.48	306.324	166.405	86.2185	121.005	138.827	188.273	185.013	137.611	158.797	160.443	133.708	122.93	114.018					418.062	100.1			317.9			76.1			1.672		1.272
168	LP016	2019-04-20	L3	43	250	DCCD	20	NaAz	568.004	555.023	460.875	360.814	427.052	397.379	388.409	315.54	263.506	371.455	261.4	139.885	161.46	186.165	164.831	169.429	194.772	160.977	132.327	118.095	105.498	116.749					431.592	111.1			320.5			74.3			1.726		1.282
163	LP016	2019-04-20	L3	43	250	DCCD	40	NaAz	599.677	409.639	339.294	235.48	315.444	331.882	361.738	320.106	255.488	169.034	144.276	123.926	129.204	125.269	129.469	89.5207	70.5221	72.7906	65.5702	50.3258	46.7609	50.033					332.246	48.4			283.8			85.4			1.329		1.135
165	LP016	2019-04-20	L3	43	250	DCCD	40	NaAz	471.729	432.26	370.955	315.654	288.267	314.965	281.231	269.454	155.295	258.115	81.4124	94.761	151.687	121.23	135.057	109.362	101.776	62.4889	50.2216	34.4784	40.7204	52.603					333.889	37.6			296.3			88.7			1.336		1.185
214	LP019	2019-05-01	L3	43	250	DCCD	80	NaAz	323.586	461.841	390.005	408.665	542.474	604.857	523.489	572.871	215.996	166.779	159.643	222.413	210.704	221.726	267.184	202.793	220.057	267.739	273.186	275.811	296.271	292.347	105.198	107.339	103.021	97.1643	488.555	163.2	102.5	386	325.3	60.7	79	66.6	21	12.4	1.954	1.544	1.301	0.41	0.243
229	LP019	2019-05-01	L3	43	250	DCCD	20	NaAz	690.337	754.434	788.43	858.903	854.848	695.546	882.185	980.318	476.509	712.125	559.949	384.289	357.921	315.256	342.868	345.398	339.413	350.744	371.554	365.237	364.906	379.616	79.1712	95.9658	93.9484	91.9094	805.724	327.3	93.9	711.8	478.4	233.4	88.3	59.4	11.7	29	3.223	2.847	1.914	0.376	0.934
216	LP019	2019-05-01	L3	43	250	DCCD	80	NaAz	843.863	753.651	732.766	864.211	950.544	869.377	1054.93	885.031	299.179	264.702	242.021	298.274	327.552	404.82	387.869	365.98	460.887	481.245	503.686	502.85	496.028	478.089	69.6398	86.9224	87.9463	83.6375	870.914	253.4	86.2	784.7	617.6	167.2	90.1	70.9	9.9	19.2	3.484	3.139	2.47	0.345	0.669
215	LP019	2019-05-01	L3	43	250	DCCD	80	NaAz	761.576	729.413	741.653	757.097	935.954	845.395	804.511	934.421	299.906	255.046	296.337	375.031	395.766	351.87	355.707	426.555	439.705	469.94	483.387	473.663	507.228	467.36	65.2591	82.6626	83.0526	83.0267	802.337	275.7	82.9	719.4	526.6	192.8	89.7	65.6	10.3	24	3.209	2.878	2.107	0.332	0.771
227	LP019	2019-05-01	L3	43	250	DCCD	40	NaAz	705.521	570.31	592.928	728.589	738.116	818.813	741.5	810.198	437.043	421.729	310.962	321.075	261.415	350.23	348.759	309.857	324.788	330.15	334.226	305.431	298.477	280.141	79.0825	85.3213	78.0402	74.879	698.376	270.8	79.4	619	427.6	191.4	88.6	61.2	11.4	27.4	2.794	2.476	1.71	0.318	0.765
231	LP019	2019-05-01	L3	43	250	DCCD	20	NaAz	752.191	471.335	547.35	798.667	736.799	666.047	623.979	605.14	283.305	514.268	496.475	349.163	304.162	277.633	318.368	318.624	295.86	251.734	273.27	222.93	269.109	254.046	59.7478	69.3075	67.3184	60.9392	640.696	237.3	65.9	574.8	403.4	171.5	89.7	63	10.3	26.8	2.563	2.299	1.613	0.263	0.686
226	LP019	2019-05-01	L3	43	250	DCCD	40	NaAz	741.839	835.727	805.604	858.549	649.108	870.03	840.367	726.324	410.709	438.991	279.501	244.277	265.917	286.013	288.658	288.451	314.393	299.36	248.886	243.032	241.407	213.514	67.8101	72.4038	64.9764	59.2515	809.897	227.5	65.5	744.4	582.4	161.9	91.9	71.9	8.1	20	3.24	2.977	2.33	0.262	0.648
228	LP019	2019-05-01	L3	43	250	DCCD	40	NaAz	641.779	608.454	509.609	592.643	651.109	578.458	624.354	555.057	291.991	347.433	206.166	252.08	216.846	301.733	309.702	277.074	295.662	254.027	259.228	228.863	207.848	206.293	53.3927	58.3315	56.3605	52.2247	594.105	206.2	55.6	538.5	387.9	150.6	90.6	65.3	9.4	25.3	2.376	2.154	1.551	0.223	0.602
230	LP019	2019-05-01	L3	43	250	DCCD	20	NaAz	516.51	508.925	466.315	558.987	526.495	487.837	585.057	506.757	339.427	409.857	371.1	324.715	265.903	245.135	226.944	240.742	251.505	281.138	259.006	284.717	285.691	292.566	-21.6394	22.7992	33.077	30.0619	522.269	233.8	28.6	493.6	288.4	205.2	94.5	55.2	5.5	39.3	2.089	1.974	1.154	0.115	0.821
322	DM/IR005	2019-11-21	L3	43	150	DCCD	40	NaAz	244.25	346.035	207.998	204.636	149.282	172.983	148.873	134.06	206.677	176.757	137.609	79.5964	129.489	106.499	144.494	142.008	130.498	130.342	129.407	112.919	135.838	153.755	87.8634	96.3803	100.735	99.694	204.968	93	98.9	106	111.9	-5.9	51.7	54.6	48.3	0	1.366	0.707	0.746	0.66	0
316	DM/IR005	2019-11-21	L3	43	150	DCCD	80	NaAz	420.596	402.434	136.055	147.105	101.589	161.695	131.419	167.603	231.156	125.24	102.809	119.626	151.446	123.24	156.312	181.966	175.597	167.994	171.792	173.391	138.054	148.404	93.85	79.1524	75.6499	76.3259	180.05	111.2	77	103	68.8	34.2	57.2	38.2	42.8	19	1.2	0.687	0.459	0.514	0.228
321	DM/IR005	2019-11-21	L3	43	150	DCCD	40	NaAz	282.626	228.67	273.827	168.804	182.685	189.282	192.776	149.722	199.455	158.108	121.48	108.006	105.234	132.445	136.528	147.891	96.9404	122.388	163.468	131.829	140.377	143.419	56.8758	61.9196	76.6307	70.9687	206.007	101.1	69.8	136.2	104.9	31.2	66.1	50.9	33.9	15.2	1.373	0.908	0.699	0.466	0.208
325	DM/IR005	2019-11-21	L3	43	150	DCCD	20	NaAz	423.226	321.302	249.455	199.416	182.115	131.254	170.657	198.786	219.933	204.024	207.362	219.605	188.2	120.025	131.869	151.726	142.444	135.329	126.679	137.419	133.91	136.288	48.5984	56.6871	64.9155	67.9172	209.033	123.4	63.2	145.9	85.7	60.2	69.8	41	30.2	28.8	1.394	0.972	0.571	0.421	0.401
326	DM/IR005	2019-11-21	L3	43	150	DCCD	20	NaAz	374.942	296.549	210.655	170.492	220.731	170.443	146.598	123.474	194.716	187.994	249.792	181.657	150.84	89.5408	104.225	112.473	98.0831	99.1752	109.777	117.187	119.98	117.47	55.5719	52.5996	57.3105	55.2757	202.578	93.8	55.1	147.5	108.8	38.8	72.8	53.7	27.2	19.1	1.351	0.983	0.725	0.367	0.258
327	DM/IR005	2019-11-21	L3	43	150	DCCD	20	NaAz	307.097	473.973	292.379	197.153	170.516	163.54	221.045	211.276	250.398	215.72	203.528	191.887	165.727	107.069	146.418	171.419	146.281	127.621	129.925	128.969	133.958	150.816	54.3728	54.3525	53.824	49.7798	253.101	117.3	52.7	200.4	135.8	64.7	79.2	53.6	20.8	25.6	1.687	1.336	0.905	0.351	0.431
317	DM/IR005	2019-11-21	L3	43	150	DCCD	80	NaAz	400.369	481.67	312.636	293.085	262.518	204.178	192.768	175.792	186.984	118.456	106.092	119.848	103.997	116.283	135.147	147.474	146.149	137.673	138.554	135.006	124.375	106.578	59.0576	52.8828	52.564	48.1958	291.143	105	51.2	239.9	186.1	53.8	82.4	63.9	17.6	18.5	1.941	1.6	1.241	0.341	0.359
328	DM/IR005	2019-11-21	L3	43	150	DCCD	20	NaAz	254.394	313.634	268.02	166.931	152.149	168.383	220.412	205.495	221.767	217.009	220.118	213.166	168.386	152.33	119.502	119.187	112.765	122.583	133.021	135.573	129.754	142.814	45.7151	47.8924	49.3436	46.0389	214.922	116	47.8	167.2	98.9	68.2	77.8	46	22.2	31.7	1.433	1.114	0.66	0.318	0.455
315	DM/IR005	2019-11-21	L3	43	150	DCCD	80	NaAz	471.522	347.453	259.723	214.395	219.494	187.004	200.245	173.645	190.734	104.345	112.359	102.837	120.193	125.139	100.873	98.5343	100.223	83.0399	88.2549	87.8298	74.8629	68.9703	45.5816	44.6118	43.0363	42.502	238.052	71.9	43.4	194.7	166.1	28.5	81.8	69.8	18.2	12	1.587	1.298	1.108	0.289	0.19
323	DM/IR005	2019-11-21	L3	43	150	DCCD	40	NaAz	284.458	421.526	227.752	221.439	164.74	140.733	162.037	227.8	243.019	196.003	159.427	105.237	118.215	130.352	148.467	144.436	166.825	169.541	183.437	206.375	173.786	192.706	37.3547	41.4824	40.4153	42.8011	223.038	111.7	41.6	181.5	111.3	70.2	81.4	49.9	18.6	31.5	1.487	1.21	0.742	0.277	0.468
320	DM/IR005	2019-11-21	L3	43	150	DCCD	40	NaAz	392.236	358.197	182.836	176.137	135.926	114.46	115.03	159.392	214.841	178.895	94.8324	77.6715	108.338	128.452	91.3876	105.635	108.697	113.674	114.7	116.322	113.67	130.535	33.2035	36.0024	39.3525	40.8123	180.431	84.5	38.7	141.7	95.9	45.8	78.5	53.2	21.5	25.4	1.203	0.945	0.639	0.258	0.305
324	DM/IR005	2019-11-21	L3	43	150	DCCD	40	NaAz	237.847	194.417	192.018	241.986	159.982	191.454	119.521	145.974	233.147	248.77	166.86	142.536	88.283	104.157	112.621	109.82	150.906	108.556	90.1016	122.464	91.251	102.476	39.1476	39.9635	38.0816	36.1321	183.23	89.2	38.1	145.2	94	51.1	79.2	51.3	20.8	27.9	1.222	0.968	0.627	0.254	0.341
329	DM/IR005	2019-11-21	L3	43	150	DCCD	20	NaAz	201.357	394.403	207.31	178.656	177.72	179.256	170.391	146.205	206.348	223.035	235.636	214.834	140.753	106.878	96.0251	108.177	104.422	98.0141	119.154	89.4106	91.5576	105.127	32.7292	36.8981	36.0705	32.6666	217.956	90.5	35.2	182.7	127.5	55.3	83.8	58.5	16.2	25.4	1.453	1.218	0.85	0.235	0.368
318	DM/IR005	2019-11-21	L3	43	150	DCCD	80	NaAz	406.336	528.39	266.089	191.616	218.144	196.132	161.069	169.445	124.993	81.4605	60.9876	88.0895	94.531	122.587	138.371	143.153	144.706	180.765	183.055	202.462	176.975	160.587	27.1183	28.677	29.3532	28.572	260.24	71.2	28.9	231.4	189	42.4	88.9	72.6	11.1	16.3	1.735	1.542	1.26	0.192	0.282
319	DM/IR005	2019-11-21	L3	43	150	DCCD	80	NaAz	220.403	389.198	239.96	200.759	174.234	156.849	191.777	175.917	144.604	120.26	107.671	112.601	118.963	105.113	127.615	110.668	117.448	138.618	124.809	105.454	92.4176	74.2319	22.3648	23.283	20.173	17.1222	225.463	83.3	20.2	205.3	142.1	63.1	91	63	9	28	1.503	1.368	0.948	0.135	0.421
88	LP013	2019-04-05	Late L3	46	200	DCCD	80	NaAz	306.194	204.465	271.434	269.886	275.385	267.184	222.152	191.604	74.7032	83.9359	137.119	176.593	183.141	186.633	209.364	225.424	232.127	246.496	240.915	248.389	253.319	226.686	108.033	109.82	101.586	98.1072	251.751	110.5	103.2	148.6	141.2	7.4	59	56.1	41	2.9	1.259	0.743	0.706	0.516	0.037
104	LP013	2019-04-05	Late L3	46	200	DCCD	20	NaAz	272.33	262.192	314.466	322.364	276.988	338.344	394.486	317.608	289.511	295.443	231.909	187.324	158.172	203.158	227.622	245.017	232.477	270.91	318.787	337.629	359.591	383.694	37.967	56.7327	62.4422	63.7604	318.14	172.7	61	257.2	145.4	111.8	80.8	45.7	19.2	35.1	1.591	1.286	0.727	0.305	0.559
105	LP013	2019-04-05	Late L3	46	200	DCCD	20	NaAz	332.551	290.611	340.174	375.925	349.753	422.36	438.709	342.287	175.668	233.793	181.514	243.595	209.285	166.222	235.176	163.12	225.232	176.108	191.463	190.067	149.558	146.345	31.389	43.951	53.4137	47.4231	369.589	148	48.3	321.3	221.6	99.7	86.9	60	13.1	27	1.848	1.607	1.108	0.241	0.498
103	LP013	2019-04-05	Late L3	46	200	DCCD	20	NaAz	298.4	394.511	344.913	392.6	267.068	339.232	347.964	476.56	333.265	243.304	220.068	142.475	166.969	185.106	187.814	231.686	230.318	230.186	252.625	288.029	301.758	306.706	21.7092	44.6797	46.2562	42.6303	347.715	154.7	44.5	303.2	193	110.2	87.2	55.5	12.8	31.7	1.739	1.516	0.965	0.223	0.551
89	LP013	2019-04-05	Late L3	46	200	DCCD	80	NaAz	318.978	303.751	304.909	264.498	312.165	319.597	320.106	322.954	184.298	145.474	124.156	192.122	245.424	255.205	241.669	255.934	275.774	262.519	243.319	245.434	226.149	203.998	33.6977	40.6166	39.3637	38.3952	304.171	134.8	39.5	264.7	169.4	95.4	87	55.7	13	31.3	1.521	1.324	0.847	0.197	0.477
101	LP013	2019-04-05	Late L3	46	200	DCCD	40	NaAz	319.536	421.399	412.298	421.492	367.381	372.853	403.645	391.981	234.597	167.717	128.125	196.92	157.101	189.808	150.426	160.557	188.588	162.524	145.47	150.416	126.713	121.078	30.2987	34.8855	30.8373	29.7435	399.845	123.9	31.8	368	275.9	92.1	92	69	8	23	1.999	1.84	1.38	0.159	0.46
102	LP013	2019-04-05	Late L3	46	200	DCCD	40	NaAz	383.409	418.528	410.364	257.787	401.596	371.022	301.453	405.117	182.746	158.011	156.509	209.013	209.526	195.981	153.747	210.993	174.182	171.896	140.396	135.111	119.174	107.785	19.4065	24.9549	25.4267	20.723	360.125	113.5	23.7	336.4	246.6	89.8	93.4	68.5	6.6	24.9	1.801	1.682	1.233	0.119	0.449
90	LP013	2019-04-05	Late L3	46	200	DCCD	80	NaAz	340.141	248.275	237.394	251.229	254.13	263.046	248.635	286.723	72.576	88.3479	133.038	141.914	123.164	155.646	137.182	162.925	169.737	156.334	139.923	131.306	110.052	97.4288	11.4693	14.3487	16.976	20.6914	250.452	92.9	17.3	233.1	157.6	75.5	93.1	62.9	6.9	30.2	1.252	1.166	0.788	0.087	0.378
100	LP013	2019-04-05	Late L3	46	200	DCCD	40	NaAz	366.213	275.638	272.43	337.104	391.544	279.979	339.713	349.722	190.102	185.423	114.477	107.518	147.769	119.479	153.517	123.039	118.915	106.242	95.6337	84.4474	78.5339	69.6606	14.8144	19.0422	16.5784	15.9601	316.068	74.1	17.2	298.9	242	56.9	94.6	76.6	5.4	18	1.58	1.494	1.21	0.086	0.285
172	LP017	2019-04-20	Late L3	46	200	DCCD	80	NaAz	383.924	385.269	553.51	393.437	415.054	390.163	459.782	319.164	247.498	161.984	188.289	241.001	248.246	209.863	222.808	253.286	279.486	287.463	318.22	355.497	386.799	378.464	128.887	133.833	134.893	133.003	432.869	175.1	133.9	299	257.7	41.2	69.1	59.5	30.9	9.5	2.164	1.495	1.289	0.67	0.206
188	LP017	2019-04-20	Late L3	46	200	DCCD	20	NaAz	329.059	369.59	459.96	537.608	472.539	483.259	412.577	504.298	417.222	442.247	324.587	220.88	186.535	211.033	182.528	191.374	196.407	179.972	245.158	215.751	250.561	227.009	91.1106	104.108	96.869	86.2735	455.922	181.2	95.8	360.2	274.7	85.5	79	60.2	21	18.8	2.28	1.801	1.373	0.479	0.427
173	LP017	2019-04-20	Late L3	46	200	DCCD	80	NaAz	280.247	422.471	412.156	466.535	440.815	482.3	465.452	350.374	213.097	168.644	174.938	237.1	252.066	242.467	276.641	292.86	291.885	339.537	363.502	360.871	356.659	341.333	51.9411	56.0824	50.9095	47.822	448.288	171.8	51.6	396.7	276.5	120.2	88.5	61.7	11.5	26.8	2.241	1.983	1.382	0.258	0.601
174	LP017	2019-04-20	Late L3	46	200	DCCD	80	NaAz	478.845	496.907	525.178	484.41	439.97	474.378	519.778	546.007	242.281	176.427	223.243	251.394	254.435	293.437	317.8	326.785	383.71	379.96	373.97	353.919	367.756	342.961	43.9337	50.1957	48.638	45.3617	490.103	199.8	48.1	442	290.3	151.8	90.2	59.2	9.8	31	2.451	2.21	1.451	0.24	0.759
185	LP017	2019-04-20	Late L3	46	200	DCCD	40	NaAz	461.901	405.833	517.042	399.519	460.795	420.97	428.038	453.239	317.259	234.25	173.986	198.39	189.201	216.449	164.969	197.007	144.195	159.534	137.149	148.164	116.604	118.221	53.4635	51.3327	44.6186	40.6356	438.7	117.4	45.5	393.2	321.3	71.9	89.6	73.2	10.4	16.4	2.193	1.966	1.606	0.228	0.359
189	LP017	2019-04-20	Late L3	46	200	DCCD	20	NaAz	346.291	472.159	408.569	383.734	438.74	472.46	411.974	466.907	251.096	371.221	307.363	157.369	188.459	152.495	188.065	156.931	179.236	206.905	175.092	167.473	163.173	144.918	35.7805	38.4778	46.4278	43.0943	431.273	148.7	42.7	388.6	282.6	106	90.1	65.5	9.9	24.6	2.156	1.943	1.413	0.213	0.53
184	LP017	2019-04-20	Late L3	46	200	DCCD	40	NaAz	522.66	458.712	432.343	426.488	436.36	472.198	450.551	417.685	315.754	284.042	155.664	157.213	241.439	223.453	254.595	220.579	204.7	174.327	193.184	169.463	151.071	151.88	39.5715	44.1745	39.1717	35.7285	446.109	151.5	39.7	406.4	294.6	111.8	91.1	66	8.9	25.1	2.231	2.032	1.473	0.198	0.559
187	LP017	2019-04-20	Late L3	46	200	DCCD	20	NaAz	431.91	372.504	444.46	482.857	441.385	448.534	469.474	381.004	305.536	396.252	309.172	182.44	146.828	219.422	227.914	232.603	215.151	252.716	210.004	207.876	229.197	218.704	38.6578	42.2275	37.7588	36.1955	443.202	164.6	38.7	404.5	278.6	125.9	91.3	62.9	8.7	28.4	2.216	2.022	1.393	0.194	0.63
186	LP017	2019-04-20	Late L3	46	200	DCCD	40	NaAz	309.05	369.358	310.61	330.66	358.176	348.001	336.803	354.547	239.456	223.611	143.942	180.45	179.198	156.798	152.078	184.3	162.705	159.608	154.429	148.82	148.467	125.691	41.0191	42.5275	33.7313	33.7668	342.268	134.8	36.7	305.6	207.5	98.1	89.3	60.6	10.7	28.7	1.711	1.528	1.037	0.183	0.491
282	DM/IR003	2019-11-19	Late L3	46	150	DCCD	40	NaAz	315.542	313.834	292.945	318.476	283.096	275.748	197.288	239.597	220.799	197.036	198.408	169.544	147.203	124.661	113.053	94.379	92.0755	119.978	120.945	113.77	134.906	128.205	146.246	135.135	147.551	164.46	280.231	93.2	149	131.2	187	-55.8	46.8	66.7	53.2	0	1.868	0.875	1.247	0.994	0
280	DM/IR003	2019-11-19	Late L3	46	150	DCCD	40	NaAz	218.688	167.899	187.001	252.383	178.584	139.581	188.356	157.955	128.743	177.241	142.326	121.251	105.971	113.409	99.3912	97.5051	98.6641	107.106	101.277	79.5578	99.5804	110.963	88.088	100.049	121.392	116.978	185.634	88.5	112.8	72.8	97.1	-24.3	39.2	52.3	60.8	0	1.238	0.486	0.647	0.752	0
285	DM/IR003	2019-11-19	Late L3	46	150	DCCD	20	NaAz	270.129	117.31	217.364	223.804	227.23	195.005	185.549	144.297	127.236	213.871	179.887	142.487	103.708	129.304	139.957	103.325	128.803	128.349	110.427	169.067	184.003	171.187	72.6328	95.9131	108.122	101.397	194.377	103.5	101.8	92.6	90.9	1.7	47.6	46.7	52.4	0.9	1.296	0.617	0.606	0.679	0.011
276	DM/IR003	2019-11-19	Late L3	46	150	DCCD	80	NaAz	300.034	252.523	248.549	221.042	181.792	134.463	152.642	198.992	121.184	41.4396	88.1175	119.899	119.825	116.787	109.51	138.857	144.436	170.221	175.727	168.054	165.813	162.942	105.756	85.3332	69.6047	64.9245	198.502	64.8	73.3	125.2	133.7	-8.5	63.1	67.4	36.9	0	1.323	0.835	0.891	0.489	0
277	DM/IR003	2019-11-19	Late L3	46	150	DCCD	80	NaAz	191.603	159.519	199.573	172.569	183.268	159.934	186.957	129.449	69.2522	55.1746	78.9151	77.8267	96.7519	116.914	103.103	141.173	87.0677	112.577	111.337	127.415	115.264	97.9399	84.8384	64.3123	64.2213	70.9543	176.97	66.5	66.5	110.5	110.5	0	62.4	62.4	37.6	0	1.18	0.736	0.736	0.443	0
281	DM/IR003	2019-11-19	Late L3	46	150	DCCD	40	NaAz	247.703	178.528	207.02	201.34	179.106	177.061	179.816	178.035	110.637	144.356	101.737	71.0328	83.5318	64.1485	98.5905	85.1321	87.2025	98.0321	93.1026	101.542	112.029	111.316	80.8271	55.5714	56.0715	65.3845	187.145	67.6	59	128.1	119.6	8.6	68.5	63.9	31.5	4.6	1.248	0.854	0.797	0.393	0.057
286	DM/IR003	2019-11-19	Late L3	46	150	DCCD	20	NaAz	237.913	120.342	198.214	168.584	188.586	204.588	166.604	159.794	136.372	172.265	195.897	150.795	140.264	121.747	79.0086	124.071	95.3121	100.726	94.2868	119.91	111.257	88.3701	74.1763	56.0064	56.7867	53.7549	174.486	83.7	55.5	119	90.8	28.2	68.2	52	31.8	16.1	1.163	0.793	0.605	0.37	0.188
275	DM/IR003	2019-11-19	Late L3	46	150	DCCD	80	NaAz	247.541	210.924	274.507	207.343	222.644	216.23	262.38	186.617	102.191	75.2677	121.597	104.475	112.622	116.812	101.889	104.047	139.191	116.73	101.621	76.6931	69.5665	57.7399	62.3699	56.2199	51.2022	43.9989	232.338	63.7	50.5	181.9	168.7	13.2	78.3	72.6	21.7	5.7	1.549	1.212	1.125	0.336	0.088
287	DM/IR003	2019-11-19	Late L3	46	150	DCCD	20	NaAz	216.809	199.566	212.238	197.879	178.764	154.869	162.155	159.736	98.9975	208.897	200.812	140.157	136.853	136.68	104.53	111.216	103.816	135.373	143.328	123.513	115.181	136.627	67.2007	51.6265	47.8629	49.681	184.245	104.2	49.7	134.5	80.1	54.4	73	43.5	27	29.6	1.228	0.897	0.534	0.331	0.363
288	DM/IR003	2019-11-19	Late L3	46	150	DCCD	20	NaAz	247.872	254.818	271.911	294.776	235.16	218.157	188.384	190.978	195.527	229.772	219.244	166.561	157.889	159.817	152.038	141.508	173.484	195.363	178.27	179.254	215.61	201.578	58.8189	48.3491	46.3548	43.8528	243.868	146.8	46.2	197.7	97.1	100.6	81.1	39.8	18.9	41.2	1.626	1.318	0.647	0.308	0.671
283	DM/IR003	2019-11-19	Late L3	46	150	DCCD	40	NaAz	134.389	167.762	257.637	228.044	213.807	210.972	155.351	205.534	133.676	123.424	79.3505	87.4841	127.171	55.4672	85.5405	86.671	108.141	85.12	81.0468	80.7608	95.1538	98.7589	50.9532	32.8007	26.3107	23.7812	205.596	67.4	27.6	178	138.2	39.8	86.6	67.2	13.4	19.3	1.371	1.186	0.921	0.184	0.265
284	DM/IR003	2019-11-19	Late L3	46	150	DCCD	40	NaAz	261.009	251.565	220.191	200.821	197.676	248.589	231.098	242.403	121.483	201.856	105.177	86.6265	80.7537	84.83	83.0249	66.4974	80.9169	79.9015	83.1404	80.8486	94.2627	66.8324	51.4454	31.7854	24.7656	21.6283	224.99	66.7	26.1	198.9	158.3	40.6	88.4	70.4	11.6	18	1.5	1.326	1.056	0.174	0.271
289	DM/IR003	2019-11-19	Late L3	46	150	DCCD	20	NaAz	205.402	194.415	185.089	269.048	254.334	195.461	207.726	139.954	112.075	122.347	182.61	152.282	107.454	101.305	80.8266	63.4654	102.873	89.6666	76.5191	78.7767	87.462	78.7828	48.1616	27.3175	20.3444	19.7816	217.679	70	22.5	195.2	147.7	47.5	89.7	67.8	10.3	21.8	1.451	1.301	0.985	0.15	0.317
278	DM/IR003	2019-11-19	Late L3	46	150	DCCD	80	NaAz	201.437	206.274	190.977	229.693	253.202	218.193	193.11	235.041	124.71	49.2479	60.6875	74.7302	124.055	127.869	102.772	126.748	128.021	134.782	118.293	110.509	100.627	97.0771	41.2408	22.2699	17.9045	14.6306	215.242	55	18.3	197	160.3	36.7	91.5	74.5	8.5	17.1	1.435	1.313	1.068	0.122	0.245
279	DM/IR003	2019-11-19	Late L3	46	150	DCCD	80	NaAz	224.303	256.8	246.966	275.61	236.312	236.959	172.803	180.294	88.1167	58.5484	73.2673	80.593	108.598	93.3525	83.1907	103.033	108.473	80.7948	68.5578	70.7571	59.8507	44.3311	37.9386	15.6304	10.8114	6.08037	237.575	51.4	10.8	226.7	186.1	40.6	95.4	78.3	4.6	17.1	1.584	1.512	1.241	0.072	0.271
109	LP014	2019-04-05	L4	53	75	DCCD	80	NaAz	166.337	186.837	301.506	251.267	193.293	175.358	257.087	231.824	152.466	160.809	135.107	140.053	138.514	170.224	162.214	171.845	188.506	198.556	178.766	190	194.99	201.465	138.962	134.4	136.963	143.533	227.558	136.8	138.3	89.3	90.7	-1.5	39.2	39.9	60.8	0	3.034	1.19	1.21	1.844	0
111	LP014	2019-04-05	L4	53	75	DCCD	80	NaAz	190.269	268.513	241.753	219.842	237.768	230.538	150.999	298.127	101.223	114.768	77.5952	59.4267	64.4084	54.4316	73.183	70.3797	74.5689	78.2593	60.3498	89.599	44.8178	52.1633	73.2904	60.395	59.8243	57.3234	224.902	48.5	59.2	165.7	176.4	-10.7	73.7	78.4	26.3	0	2.999	2.21	2.352	0.789	0
123	LP014	2019-04-05	L4	53	75	DCCD	40	NaAz	177.271	227.147	252.832	165.647	214.981	188.943	178.692	287.323	98.1428	142.915	126.908	69.5381	92.6824	83.0405	107.38	74.2876	75.2883	81.6083	106.802	80.6344	81.3143	99.0094	33.1615	33.0055	35.3206	34.6876	204.707	71.9	34.3	170.4	132.8	37.6	83.2	64.9	16.8	18.4	2.729	2.272	1.771	0.458	0.501
125	LP014	2019-04-05	L4	53	75	DCCD	20	NaAz	178.738	254.893	170.441	344.415	330.8	445.422	247.582	305.028	193.339	251.158	203.394	215.219	147.736	175.08	148.808	65.0166	97.3856	81.392	111.262	88.7588	103.219	137.251	30.2747	32.4234	33.7101	27.7659	298.926	73.2	31.3	267.6	225.7	41.9	89.5	75.5	10.5	14	3.986	3.568	3.01	0.417	0.559
124	LP014	2019-04-05	L4	53	75	DCCD	20	NaAz	194.363	160.691	185.597	218.137	190.349	263.715	231.844	227.892	143.843	114.28	174.35	163.386	146.031	121.351	109.313	96.8636	82.293	95.5827	85.9857	82.8332	78.312	73.721	10.5878	18.6066	10.0038	11.6616	208.389	76	13.4	195	132.4	62.6	93.6	63.5	6.4	30	2.779	2.6	1.765	0.179	0.835
121	LP014	2019-04-05	L4	53	75	DCCD	40	NaAz	291.532	196.772	197.441	176.897	275.265	236.939	175.488	200.085	77.8501	170.102	132.09	89.8726	71.9692	71.4459	73.2648	99.139	96.4037	65.2659	72.3654	60.7245	48.8278	60.6458	8.62638	13.3917	10.9822	12.3335	209.8	54.7	12.2	197.6	155.1	42.5	94.2	73.9	5.8	20.3	2.797	2.634	2.068	0.163	0.567
122	LP014	2019-04-05	L4	53	75	DCCD	40	NaAz	181.45	157.243	295.086	338.029	201.269	250.139	217.057	217.405	138.015	113.964	142.806	59.0164	99.4683	102.224	69.3753	65.1613	88.8323	80.5408	83.8743	62.3561	58.1689	79.4607	6.60907	4.54168	6.1023	5.62875	243.137	58.6	5.4	237.7	184.5	53.2	97.8	75.9	2.2	21.9	3.242	3.17	2.461	0.072	0.709
126	LP014	2019-04-05	L4	53	75	DCCD	20	NaAz	274.625	288.074	376.624	294.375	303.39	275.914	257.063	361.379	160.765	441.908	240.353	210.3	220.558	121.085	139.122	92.5945	107.697	105.043	69.9987	37.7014	97.6676	35.9965	3.15355	2.82988	2.18265	-1.36372	299.24	36.8	1.2	298	262.4	35.6	99.6	87.7	0.4	11.9	3.99	3.974	3.499	0.016	0.475
110	LP014	2019-04-05	L4	53	75	DCCD	80	NaAz	154.718	210.926	208.233	130.616	167.547	258.538	176.15	238.48	166.779	42.7829	48.805	59.0268	68.0139	100.396	76.7821	73.3675	56.3014	72.8947	77.8514	72.3163	69.8419	60.8879					192.002	45.8			146.2	45.8		76.1			2.56		1.949		0.611
386	DM/IR008	2019-11-25	L4	53	75	DCCD	20	NaAz	727.988	713.032	745.278	637.987	677.869	738.125	553.46	727.678	288.146	330.407	423.707	337.512	375.583	397.863	362.509	375.302	389.183	290.473	252.809	261.393	297.64	213.921	143.587	166.558	203.299	201.729	677.625	233.4	190.5	487.1	444.3	42.8	71.9	65.6	28.1	6.3	9.035	6.495	5.923	2.54	0.571
376	DM/IR008	2019-11-25	L4	53	75	DCCD	80	NaAz	349.424	473.223	531.57	388.421	370.971	471.391	442.657	567.542	305.34	374.755	154.872	164.571	165.199	145.373	151.131	139.094	155.067	169.578	118.568	122.939	131.844	157.266	128.723	133.073	130.628	122.584	446.372	120.8	128.8	317.6	325.6	-8	71.2	72.9	28.8	0	5.952	4.235	4.342	1.717	0
377	DM/IR008	2019-11-25	L4	53	75	DCCD	80	NaAz	267.489	353.997	482.441	362.37	310.924	397.934	340.434	322.783	263.741	246.269	158.196	149.548	160.765	157.798	146.76	132.33	129.592	157.759	164.992	163.047	163.303	170.512	85.033	84.8178	85.6779	85.0799	374.684	131	85.2	289.5	243.7	45.8	77.3	65	22.7	12.2	4.996	3.86	3.25	1.136	0.61
375	DM/IR008	2019-11-25	L4	53	75	DCCD	80	NaAz	448.614	358.026	414.2	282.136	338.877	298.771	281.868	246.787	224.856	239.645	163.52	133.248	140.065	138.911	154.732	144.841	131.859	141.904	106.459	107.594	93.4794	103.795	84.3942	80.6651	77.9897	89.7132	328.98	98.6	82.8	246.2	230.3	15.8	74.8	70	25.2	4.8	4.386	3.283	3.071	1.104	0.211
380	DM/IR008	2019-11-25	L4	53	75	DCCD	40	NaAz	248.819	399.253	633.577	444.128	453.408	405.167	457.494	451.066	229.955	229.14	204.063	154.618	130.419	66.6268	91.3423	108.938	115.39	84.1232	93.1429	130.471	139.598	127.591	57.1526	73.149	75.0454	73.768	465.505	75.4	74	391.5	390.1	1.4	84.1	83.8	15.9	0.3	6.207	5.22	5.202	0.986	0.019
381	DM/IR008	2019-11-25	L4	53	75	DCCD	40	NaAz	472.43	540.872	492.849	569.612	530.322	602.646	560.888	583.007	217.298	333.485	339.182	223.29	130.496	166.788	130.416	139.408	124.638	174.821	119.676	173.695	147.092	124.312	48.9878	60.7758	67.1507	68.0323	549.532	122	65.3	484.2	427.5	56.7	88.1	77.8	11.9	10.3	7.327	6.456	5.701	0.871	0.756
383	DM/IR008	2019-11-25	L4	53	75	DCCD	40	NaAz	218.768	263.063	414.969	413.717	531.657	292.017	339.819	405.881	285.534	261.554	258.456	240.495	139.815	142.459	101.861	122.263	136.227	105.373	117.188	141.433	91.3635	103.929	55.2692	58.1363	57.2831	57.4498	375.873	96.6	57.6	318.3	279.3	39	84.7	74.3	15.3	10.4	5.012	4.243	3.723	0.768	0.52
388	DM/IR008	2019-11-25	L4	53	75	DCCD	20	NaAz	280.747	277.817	359.592	316.344	332.921	344.839	377.669	349.14	230.94	226.017	196.639	230.08	228.667	197.642	251.73	202.36	231.269	223.575	288.725	282.22	291.238	231.008	40.5076	55.6026	60.2529	56.0581	334.864	197.1	57.3	277.6	137.7	139.8	82.9	41.1	17.1	41.8	4.465	3.701	1.836	0.764	1.864
382	DM/IR008	2019-11-25	L4	53	75	DCCD	40	NaAz	294.759	273.233	440.082	511.548	313.678	247.874	342.426	347.286	126.165	197.364	183.99	134.51	94.2097	201.789	71.8545	102.207	64.6958	74.6823	81.9023	73.11	72.5699	78.9687	51.0863	56.3336	52.1881	55.4839	354.807	68.3	54.7	300.1	286.5	13.6	84.6	80.8	15.4	3.8	4.731	4.002	3.82	0.729	0.181
387	DM/IR008	2019-11-25	L4	53	75	DCCD	20	NaAz	348.587	478.614	522.853	513.458	365.897	357.918	581.582	305.408	185.827	305.411	319.113	260.858	216.861	251.333	345.306	299.62	211.08	202.664	169.966	188.797	124.557	169.746	44.8094	45.2957	40.4868	40.1635	470.054	147.2	42	428.1	322.9	105.2	91.1	68.7	8.9	22.4	6.267	5.708	4.305	0.56	1.402
378	DM/IR008	2019-11-25	L4	53	75	DCCD	80	NaAz	428.39	628.163	622.508	625.242	653.165	522.481	432.657	450.993	277.371	256.757	147.435	174.824	122.613	118.769	119.641	149.744	162.8	150.954	151.646	160.724	145.903	187.17	32.6523	36.9867	34.3195	34.0612	580.703	119.2	35.1	545.6	461.5	84.1	94	79.5	6	14.5	7.743	7.274	6.153	0.468	1.121
385	DM/IR008	2019-11-25	L4	53	75	DCCD	20	NaAz	205.222	164.255	165.274	161.348	144.154	209.56	216.301	170.576	168.754	190.892	147.137	117.041	64.2841	86.3145	109.271	94.741	110.21	87.7782	120.07	89.0238	117.653	51.5593	34.1441	27.589	37.5152	38.4736	176.815	57.9	34.5	142.3	118.9	23.4	80.5	67.2	19.5	13.2	2.358	1.897	1.585	0.46	0.312
389	DM/IR008	2019-11-25	L4	53	75	DCCD	20	NaAz	281.309	241.761	217.285	287.927	350.755	261.758	176.16	240.086	177.154	144.943	311.657	162.251	239.767	204.309	209.657	107.689	138.552	126.535	140.467	133.222	145.052	200.342	40.1453	28.3067	28.4708	29.743	255.941	117.1	28.8	227.1	138.8	88.3	88.7	54.2	11.3	34.5	3.413	3.028	1.851	0.385	1.177
384	DM/IR008	2019-11-25	L4	53	75	DCCD	40	NaAz	531.921	595.139	464.924	421.367	361.891	244.992	286.529	399.193	235.732	338.145	309.723	192.5	192.796	197.864	114.929	150.677	90.6211	98.2129	110.879	102.17	66.3614	84.152	22.5601	24.2442	25.6458	34.1478	395.807	75.3	28	367.8	320.6	47.2	92.9	81	7.1	11.9	5.277	4.904	4.274	0.374	0.63
379	DM/IR008	2019-11-25	L4	53	75	DCCD	80	NaAz	364.714	301.509	318.231	251.745	259.677	193.033	251.683	310.055	182.525	186.925	112.381	135.255	64.1417	57.9357	108.84	78.2525	82.5247	54.1507	74.9367	56.7498	47.8162	44.5687	20.4779	18.9707	17.5414	18.7873	262.646	46.2	18.4	244.2	216.5	27.8	93	82.4	7	10.6	3.502	3.256	2.886	0.246	0.37
[truncated: 30 more columns]
